# Supplementary material for: Dysregulated ac4C modification of mRNA in a mouse model of early-stage Alzheimer’s disease
Source: Cell Biosci. 2025 Apr 13;15:45. doi: 10.1186/s13578-025-01389-8 (PMC11995559; doi:10.1186/s13578-025-01389-8)
Supplement: Supplementary file 2 — Supplementary Material 2 [file 13578_2025_1389_MOESM2_ESM.xlsx]

## Sheet: 3M-upregulated ac4C mRNA
GeneName	Group	log2（FC）	adj-p	regulation
0610010F05Rik	3-month-AD-unique	3.28096	0.0001	up
1110037F02Rik	3-month-AD-unique	5.24945	0.0001	up
1110051M20Rik	3-month-AD-unique	3.28737	0.0001	up
1700021K19Rik	3-month-AD-unique	9.08555	0.0001	up
2310067B10Rik	3-month-AD-unique	3.55336	0.0001	up
4632428N05Rik	3-month-AD-unique	5.42738	0.0001	up
4930506M07Rik	3-month-AD-unique	7.7635	0.0001	up
5031439G07Rik	3-month-AD-unique	6.55105	0.0001	up
5330417C22Rik	3-month-AD-unique	8.62274	0.0001	up
6030458C11Rik	3-month-AD-unique	7.80815	0.0001	up
6330403A02Rik	3-month-AD-unique	4.22239	0.0001	up
6430548M08Rik	3-month-AD-unique	2.41052	0.0001	up
9430015G10Rik	3-month-AD-unique	3.68557	0.0001	up
A230046K03Rik	3-month-AD-unique	4.38704	0.0001	up
A830018L16Rik	3-month-AD-unique	2.08293	0.0001	up
A930011G23Rik	3-month-AD-unique	6.40048	0.0001	up
Aacs	3-month-AD-unique	8.35225	0.0001	up
Aadat	3-month-AD-unique	9.2979	0.0001	up
Aagab	3-month-AD-unique	6.61407	0.0001	up
Aamp	3-month-AD-unique	3.83559	0.0001	up
Aars	3-month-AD-unique	8.8054	0.0001	up
Abca5	3-month-AD-unique	7.37892	0.0001	up
Abcb8	3-month-AD-unique	5.93231	0.0001	up
Abcd3	3-month-AD-unique	9.40293	0.0001	up
Abhd2	3-month-AD-unique	7.02923	0.0001	up
Abhd4	3-month-AD-unique	5.12653	0.0001	up
Abhd6	3-month-AD-unique	6.22458	0.0001	up
Ablim2	3-month-AD-unique	2.53273	0.0001	up
Acap3	3-month-AD-unique	5.64875	0.0001	up
Acer3	3-month-AD-unique	5.42492	0.0001	up
Acn9	3-month-AD-unique	7.08608	0.0001	up
Acot13	3-month-AD-unique	3.0066	0.0001	up
Acox1	3-month-AD-unique	6.70266	0.0001	up
Acp2	3-month-AD-unique	3.39415	0.0001	up
Acrbp	3-month-AD-unique	9.56586	0.0001	up
Acss1	3-month-AD-unique	2.89659	0.0001	up
Acss2	3-month-AD-unique	3.36083	0.0001	up
Actb	3-month-AD-unique	1.67957	0.0001	up
Actn1	3-month-AD-unique	4.29866	0.0001	up
Actr2	3-month-AD-unique	2.83996	0.0001	up
Adal	3-month-AD-unique	6.8968	0.0001	up
Adam11	3-month-AD-unique	2.66903	0.0001	up
Adam19	3-month-AD-unique	9.1868	0.0001	up
Adam23	3-month-AD-unique	6.8429	0.0001	up
Adamtsl3	3-month-AD-unique	8.04905	0.0001	up
Adarb1	3-month-AD-unique	3.93546	0.0001	up
Adck1	3-month-AD-unique	5.33032	0.0001	up
Adck4	3-month-AD-unique	9.30207	0.0001	up
Adcy5	3-month-AD-unique	5.83887	0.0001	up
Adcy9	3-month-AD-unique	6.44653	0.0001	up
Adi1	3-month-AD-unique	8.23023	0.0001	up
Adora1	3-month-AD-unique	4.06206	0.0001	up
Adrbk2	3-month-AD-unique	7.30144	0.0001	up
Afap1l1	3-month-AD-unique	7.57597	0.0001	up
Ago1	3-month-AD-unique	8.31821	0.0001	up
Agpat1	3-month-AD-unique	8.4272	0.0001	up
Agtrap	3-month-AD-unique	9.44271	0.0001	up
Ahcyl1	3-month-AD-unique	5.44659	0.0001	up
Ahsa1	3-month-AD-unique	3.71516	0.0001	up
AI314180	3-month-AD-unique	2.60011	0.0001	up
AI593442	3-month-AD-unique	4.3704	0.0001	up
Aim2	3-month-AD-unique	9.53612	0.0001	up
Ak3	3-month-AD-unique	1.99277	0.0001	up
Ak5	3-month-AD-unique	1.55745	0.0001	up
Akap1	3-month-AD-unique	7.12143	0.0001	up
Akap12	3-month-AD-unique	1.9684	0.0001	up
Akap13	3-month-AD-unique	8.40121	0.0001	up
Akap6	3-month-AD-unique	4.39117	0.0001	up
Akap7	3-month-AD-unique	5.62371	0.0001	up
Akt1	3-month-AD-unique	4.93734	0.0001	up
Akt3	3-month-AD-unique	3.68594	0.0001	up
Alcam	3-month-AD-unique	3.85632	0.0001	up
Aldh1l1	3-month-AD-unique	5.71598	0.0001	up
Aldh3a2	3-month-AD-unique	3.02207	0.0001	up
Aldh6a1	3-month-AD-unique	4.78799	0.0001	up
Alg8	3-month-AD-unique	9.63559	0.0001	up
Ammecr1l	3-month-AD-unique	5.70367	0.0001	up
Amph	3-month-AD-unique	2.4957	0.0001	up
Angel2	3-month-AD-unique	4.81626	0.0001	up
Ank1	3-month-AD-unique	7.54731	0.0001	up
Ankdd1a	3-month-AD-unique	5.08336	0.0001	up
Ankrd12	3-month-AD-unique	5.76306	0.0001	up
Ankrd13b	3-month-AD-unique	3.6092	0.0001	up
Ankrd42	3-month-AD-unique	3.96255	0.0001	up
Anks1	3-month-AD-unique	4.36083	0.0001	up
Anks1b	3-month-AD-unique	5.29352	0.0001	up
Anks6	3-month-AD-unique	3.77224	0.0001	up
Ankzf1	3-month-AD-unique	7.11009	0.0001	up
Anp32e	3-month-AD-unique	7.92301	0.0001	up
Anpep	3-month-AD-unique	6.94981	0.0001	up
Anxa2	3-month-AD-unique	4.81865	0.0001	up
Anxa4	3-month-AD-unique	5.11548	0.0001	up
Ap1ar	3-month-AD-unique	6.3101	0.0001	up
Ap1s1	3-month-AD-unique	4.44581	0.0001	up
Appbp2	3-month-AD-unique	6.1887	0.0001	up
Ar	3-month-AD-unique	4.33795	0.0001	up
Arf1	3-month-AD-unique	2.90689	0.0001	up
Arf4	3-month-AD-unique	6.15778	0.0001	up
Arf5	3-month-AD-unique	3.10601	0.0001	up
Arfgap1	3-month-AD-unique	7.3474	0.0001	up
Arhgap11a	3-month-AD-unique	7.82197	0.0001	up
Arhgap20	3-month-AD-unique	6.36212	0.0001	up
Arhgap27	3-month-AD-unique	5.98626	0.0001	up
Arhgap29	3-month-AD-unique	9.35248	0.0001	up
Arhgef17	3-month-AD-unique	5.45713	0.0001	up
Arhgef4	3-month-AD-unique	4.39529	0.0001	up
Arid1b	3-month-AD-unique	5.34092	0.0001	up
Arl1	3-month-AD-unique	6.51901	0.0001	up
Arl13b	3-month-AD-unique	10.0663	0.0001	up
Armc6	3-month-AD-unique	4.17526	0.0001	up
Arpc2	3-month-AD-unique	2.3627	0.0001	up
Arxes1	3-month-AD-unique	4.94111	0.0001	up
Asah1	3-month-AD-unique	4.53273	0.0001	up
Ascc2	3-month-AD-unique	4.22136	0.0001	up
Atat1	3-month-AD-unique	8.05696	0.0001	up
Atf1	3-month-AD-unique	7.62266	0.0001	up
Atg16l1	3-month-AD-unique	3.28737	0.0001	up
Atg2a	3-month-AD-unique	2.96901	0.0001	up
Atg4d	3-month-AD-unique	6.29902	0.0001	up
Atl3	3-month-AD-unique	5.11742	0.0001	up
Atmin	3-month-AD-unique	10.2006	0.0001	up
Atp11a	3-month-AD-unique	6.20581	0.0001	up
Atp5d	3-month-AD-unique	4.60605	0.0001	up
Atp5g1	3-month-AD-unique	6.34631	0.0001	up
Atp6ap2	3-month-AD-unique	2.29376	0.0001	up
Atp6v0c	3-month-AD-unique	9.88251	0.0001	up
Atp6v0e	3-month-AD-unique	3.77505	0.0001	up
Atp6v1d	3-month-AD-unique	7.21296	0.0001	up
Atp9b	3-month-AD-unique	2.666	0.0001	up
Atxn7l3	3-month-AD-unique	4.57592	0.0001	up
Atxn7l3b	3-month-AD-unique	2.27202	0.0001	up
Aup1	3-month-AD-unique	6.36346	0.0001	up
B3gat1	3-month-AD-unique	5.45407	0.0001	up
B3gnt3	3-month-AD-unique	8.03667	0.0001	up
Baalc	3-month-AD-unique	2.91009	0.0001	up
Bag1	3-month-AD-unique	4.0003	0.0001	up
Bbox1	3-month-AD-unique	4.94345	0.0001	up
Bbx	3-month-AD-unique	4.6427	0.0001	up
BC005537	3-month-AD-unique	6.31717	0.0001	up
Bcat1	3-month-AD-unique	6.19889	0.0001	up
Bcl9	3-month-AD-unique	3.46074	0.0001	up
Bcorl1	3-month-AD-unique	2.91839	0.0001	up
Bex1	3-month-AD-unique	8.00639	0.0001	up
Bex2	3-month-AD-unique	5.74676	0.0001	up
Bex4	3-month-AD-unique	8.12224	0.0001	up
Bhlhe22	3-month-AD-unique	7.76988	0.0001	up
Bicd2	3-month-AD-unique	6.82867	0.0001	up
Bloc1s5	3-month-AD-unique	6.82659	0.0001	up
Bod1l	3-month-AD-unique	2.83458	0.0001	up
Brinp1	3-month-AD-unique	4.06638	0.0001	up
Btbd17	3-month-AD-unique	6.33301	0.0001	up
C030017K20Rik	3-month-AD-unique	3.73841	0.0001	up
C1ql3	3-month-AD-unique	3.12267	0.0001	up
C2cd2l	3-month-AD-unique	7.3706	0.0001	up
C2cd5	3-month-AD-unique	5.43741	0.0001	up
C4bp	3-month-AD-unique	9.43775	0.0001	up
C530008M17Rik	3-month-AD-unique	5.57642	0.0001	up
C77370	3-month-AD-unique	3.52105	0.0001	up
Cab39	3-month-AD-unique	4.17153	0.0001	up
Cacna1c	3-month-AD-unique	2.88882	0.0001	up
Cacna1g	3-month-AD-unique	8.22649	0.0001	up
Cacnb1	3-month-AD-unique	6.3101	0.0001	up
Cald1	3-month-AD-unique	6.17685	0.0001	up
Calm2	3-month-AD-unique	2.90175	0.0001	up
Cap1	3-month-AD-unique	2.68182	0.0001	up
Capn3	3-month-AD-unique	3.25751	0.0001	up
Capns1	3-month-AD-unique	2.94298	0.0001	up
Car4	3-month-AD-unique	3.10769	0.0001	up
Carm1	3-month-AD-unique	6.59684	0.0001	up
Cbfb	3-month-AD-unique	5.88647	0.0001	up
Cbx4	3-month-AD-unique	3.41097	0.0001	up
Cbx7	3-month-AD-unique	2.48199	0.0001	up
Ccar2	3-month-AD-unique	7.18893	0.0001	up
Ccbe1	3-month-AD-unique	3.81421	0.0001	up
Ccdc13	3-month-AD-unique	5.52482	0.0001	up
Ccdc159	3-month-AD-unique	4.98838	0.0001	up
Ccdc181	3-month-AD-unique	7.6394	0.0001	up
Ccdc28b	3-month-AD-unique	4.13285	0.0001	up
Ccdc3	3-month-AD-unique	2.94236	0.0001	up
Ccdc43	3-month-AD-unique	1.5737	0.0001	up
Ccdc58	3-month-AD-unique	8.48535	0.0001	up
Ccdc82	3-month-AD-unique	4.49783	0.0001	up
Ccdc85b	3-month-AD-unique	5.70984	0.0001	up
Ccdc88a	3-month-AD-unique	7.01082	0.0001	up
Ccdc88c	3-month-AD-unique	4.4957	0.0001	up
Ccdc92	3-month-AD-unique	7.99908	0.0001	up
Ccnd1	3-month-AD-unique	5.48188	0.0001	up
Ccnd3	3-month-AD-unique	5.22522	0.0001	up
Ccni	3-month-AD-unique	4.0476	0.0001	up
Ccnt2	3-month-AD-unique	5.04118	0.0001	up
Ccny	3-month-AD-unique	7.27811	0.0001	up
Ccser1	3-month-AD-unique	2.19219	0.0001	up
Cct4	3-month-AD-unique	4.73949	0.0001	up
Cct7	3-month-AD-unique	6.76893	0.0001	up
Cct8	3-month-AD-unique	3.37944	0.0001	up
Cd2ap	3-month-AD-unique	3.87676	0.0001	up
Cd81	3-month-AD-unique	5.86971	0.0001	up
Cdc27	3-month-AD-unique	4.31131	0.0001	up
Cdc37l1	3-month-AD-unique	7.42148	0.0001	up
Cdc42	3-month-AD-unique	1.44007	0.0001	up
Cdc42bpa	3-month-AD-unique	5.62693	0.0001	up
Cdc42bpg	3-month-AD-unique	9.02676	0.0001	up
Cdc42ep3	3-month-AD-unique	3.99699	0.0001	up
Cdc42se1	3-month-AD-unique	3.48543	0.0001	up
Cdc42se2	3-month-AD-unique	4.48886	0.0001	up
Cdc5l	3-month-AD-unique	10.0438	0.0001	up
Cdk5	3-month-AD-unique	2.62605	0.0001	up
Cdk5rap1	3-month-AD-unique	5.59066	0.0001	up
Cdk8	3-month-AD-unique	6.87299	0.0001	up
Cdkl5	3-month-AD-unique	4.91249	0.0001	up
Cdkn2b	3-month-AD-unique	8.4226	0.0001	up
Cdr2	3-month-AD-unique	9.28295	0.0001	up
Celf2	3-month-AD-unique	5.48285	0.0001	up
Celf3	3-month-AD-unique	5.88476	0.0001	up
Celf5	3-month-AD-unique	4.48864	0.0001	up
Celsr3	3-month-AD-unique	3.74989	0.0001	up
Cep135	3-month-AD-unique	6.54045	0.0001	up
Cep164	3-month-AD-unique	4.88232	0.0001	up
Cep170	3-month-AD-unique	6.88146	0.0001	up
Cep250	3-month-AD-unique	8.96942	0.0001	up
Cerk	3-month-AD-unique	5.214	0.0001	up
Cers1	3-month-AD-unique	3.96409	0.0001	up
Cers4	3-month-AD-unique	8.49897	0.0001	up
Cers6	3-month-AD-unique	6.95222	0.0001	up
Cfl1	3-month-AD-unique	3.0054	0.0001	up
Cgrrf1	3-month-AD-unique	5.07525	0.0001	up
Chd1	3-month-AD-unique	2.46641	0.0001	up
Chd2	3-month-AD-unique	4.73335	0.0001	up
Chd4	3-month-AD-unique	2.58416	0.0001	up
Chdh	3-month-AD-unique	8.20478	0.0001	up
Chmp1a	3-month-AD-unique	6.7821	0.0001	up
Chmp7	3-month-AD-unique	3.69711	0.0001	up
Chn2	3-month-AD-unique	4.17978	0.0001	up
Chrna7	3-month-AD-unique	6.09099	0.0001	up
Chst12	3-month-AD-unique	5.47097	0.0001	up
Cir1	3-month-AD-unique	3.12046	0.0001	up
Cited2	3-month-AD-unique	6.31609	0.0001	up
Clasp1	3-month-AD-unique	5.36912	0.0001	up
Clcn3	3-month-AD-unique	4.84248	0.0001	up
Cldn2	3-month-AD-unique	6.75123	0.0001	up
Clec2l	3-month-AD-unique	4.88134	0.0001	up
Clic1	3-month-AD-unique	5.11825	0.0001	up
Clic4	3-month-AD-unique	5.29646	0.0001	up
Clmp	3-month-AD-unique	4.59793	0.0001	up
Clpb	3-month-AD-unique	4.93577	0.0001	up
Clpp	3-month-AD-unique	3.92979	0.0001	up
Clptm1l	3-month-AD-unique	4.59116	0.0001	up
Clstn3	3-month-AD-unique	5.75667	0.0001	up
Cltc	3-month-AD-unique	5.48005	0.0001	up
Cluh	3-month-AD-unique	3.35567	0.0001	up
Cmpk1	3-month-AD-unique	6.42307	0.0001	up
Cmss1	3-month-AD-unique	8.35498	0.0001	up
Cnbp	3-month-AD-unique	4.45264	0.0001	up
Cngb1	3-month-AD-unique	8.95724	0.0001	up
Cnnm1	3-month-AD-unique	1.99398	0.0001	up
Cnot8	3-month-AD-unique	8.68784	0.0001	up
Cnppd1	3-month-AD-unique	6.67464	0.0001	up
Cntn2	3-month-AD-unique	6.72219	0.0001	up
Col11a2	3-month-AD-unique	5.64645	0.0001	up
Col12a1	3-month-AD-unique	7.5812	0.0001	up
Col18a1	3-month-AD-unique	8.17679	0.0001	up
Col1a2	3-month-AD-unique	6.74806	0.0001	up
Commd9	3-month-AD-unique	8.68247	0.0001	up
Coq7	3-month-AD-unique	8.48399	0.0001	up
Coro1c	3-month-AD-unique	7.20552	0.0001	up
Coro7	3-month-AD-unique	5.23713	0.0001	up
Cox19	3-month-AD-unique	4.89627	0.0001	up
Cox7a2	3-month-AD-unique	5.35931	0.0001	up
Cox7a2l	3-month-AD-unique	4.03621	0.0001	up
Cox8a	3-month-AD-unique	2.37851	0.0001	up
Cpe	3-month-AD-unique	4.03034	0.0001	up
Cpne6	3-month-AD-unique	4.32024	0.0001	up
Cpsf1	3-month-AD-unique	3.5509	0.0001	up
Cpt1b	3-month-AD-unique	9.11918	0.0001	up
Crebbp	3-month-AD-unique	5.82222	0.0001	up
Creg2	3-month-AD-unique	4.18692	0.0001	up
Creld1	3-month-AD-unique	2.62838	0.0001	up
Crlf1	3-month-AD-unique	3.28885	0.0001	up
Csdc2	3-month-AD-unique	7.33616	0.0001	up
Csf1	3-month-AD-unique	7.02842	0.0001	up
Csnk1g2	3-month-AD-unique	6.30882	0.0001	up
Csnk2a2	3-month-AD-unique	3.15056	0.0001	up
Csnk2b	3-month-AD-unique	4.86014	0.0001	up
Cspg5	3-month-AD-unique	4.56051	0.0001	up
Ctbp2	3-month-AD-unique	6.22863	0.0001	up
Ctdsp2	3-month-AD-unique	5.02163	0.0001	up
Ctif	3-month-AD-unique	7.56745	0.0001	up
Ctnnb1	3-month-AD-unique	3.99126	0.0001	up
Ctnnd2	3-month-AD-unique	2.30159	0.0001	up
Ctsh	3-month-AD-unique	3.61667	0.0001	up
Ctsl	3-month-AD-unique	4.29817	0.0001	up
Ctss	3-month-AD-unique	2.38128	0.0001	up
Cttnbp2	3-month-AD-unique	5.40916	0.0001	up
Cuedc2	3-month-AD-unique	4.82426	0.0001	up
Cux2	3-month-AD-unique	4.70543	0.0001	up
Cxxc4	3-month-AD-unique	2.60486	0.0001	up
Cxxc5	3-month-AD-unique	4.15137	0.0001	up
Cyb5d1	3-month-AD-unique	7.04741	0.0001	up
Cyba	3-month-AD-unique	9.09474	0.0001	up
Cyc1	3-month-AD-unique	3.17898	0.0001	up
Cycs	3-month-AD-unique	3.8413	0.0001	up
Cyld	3-month-AD-unique	5.68827	0.0001	up
Cyp4f15	3-month-AD-unique	5.10154	0.0001	up
Cystm1	3-month-AD-unique	6.70455	0.0001	up
Cyth1	3-month-AD-unique	5.24489	0.0001	up
D10Jhu81e	3-month-AD-unique	4.77505	0.0001	up
D130043K22Rik	3-month-AD-unique	8.24194	0.0001	up
D130062J21Rik	3-month-AD-unique	8.41775	0.0001	up
D1Ertd622e	3-month-AD-unique	8.186	0.0001	up
D2hgdh	3-month-AD-unique	5.47681	0.0001	up
Dab1	3-month-AD-unique	5.84398	0.0001	up
Dag1	3-month-AD-unique	5.24171	0.0001	up
Daglb	3-month-AD-unique	4.26928	0.0001	up
Dapp1	3-month-AD-unique	10.2384	0.0001	up
Dbi	3-month-AD-unique	2.69302	0.0001	up
Dcaf5	3-month-AD-unique	2.90432	0.0001	up
Dcaf8	3-month-AD-unique	7.90392	0.0001	up
Dcbld2	3-month-AD-unique	2.36737	0.0001	up
Dcp1a	3-month-AD-unique	9.52713	0.0001	up
Dcun1d4	3-month-AD-unique	2.63227	0.0001	up
Ddhd2	3-month-AD-unique	3.19535	0.0001	up
Ddit4	3-month-AD-unique	7.4132	0.0001	up
Ddx1	3-month-AD-unique	7.86633	0.0001	up
Ddx24	3-month-AD-unique	2.67582	0.0001	up
Ddx47	3-month-AD-unique	5.45867	0.0001	up
Def6	3-month-AD-unique	9.07312	0.0001	up
Dennd4a	3-month-AD-unique	2.48371	0.0001	up
Dennd5a	3-month-AD-unique	3.0036	0.0001	up
Dgkb	3-month-AD-unique	3.4794	0.0001	up
Dgkh	3-month-AD-unique	9.11477	0.0001	up
Dgkq	3-month-AD-unique	7.47322	0.0001	up
Dguok	3-month-AD-unique	3.44581	0.0001	up
Dhrs4	3-month-AD-unique	6.87529	0.0001	up
Dhx36	3-month-AD-unique	2.0012	0.0001	up
Dhx9	3-month-AD-unique	4.83272	0.0001	up
Dis3l	3-month-AD-unique	4.43318	0.0001	up
Dkc1	3-month-AD-unique	5.90304	0.0001	up
Dlc1	3-month-AD-unique	3.12763	0.0001	up
Dlgap3	3-month-AD-unique	3.4638	0.0001	up
Dmpk	3-month-AD-unique	4.24742	0.0001	up
Dmtf1	3-month-AD-unique	2.79216	0.0001	up
Dnaja1	3-month-AD-unique	1.62293	0.0001	up
Dnajb12	3-month-AD-unique	5.05253	0.0001	up
Dnajb2	3-month-AD-unique	6.03217	0.0001	up
Dnajc1	3-month-AD-unique	4.59176	0.0001	up
Dnajc5	3-month-AD-unique	4.74398	0.0001	up
Dner	3-month-AD-unique	3.7852	0.0001	up
Dnmt1	3-month-AD-unique	4.61176	0.0001	up
Dnttip2	3-month-AD-unique	4.04381	0.0001	up
Dock4	3-month-AD-unique	5.6401	0.0001	up
Dohh	3-month-AD-unique	7.48099	0.0001	up
Dok7	3-month-AD-unique	5.93891	0.0001	up
Dpy19l3	3-month-AD-unique	7.06906	0.0001	up
Dpysl4	3-month-AD-unique	7.89069	0.0001	up
Drosha	3-month-AD-unique	6.07017	0.0001	up
Dtna	3-month-AD-unique	3.37481	0.0001	up
Dtnb	3-month-AD-unique	6.68018	0.0001	up
Dtx1	3-month-AD-unique	2.23061	0.0001	up
Dusp26	3-month-AD-unique	7.98098	0.0001	up
Dut	3-month-AD-unique	3.65076	0.0001	up
Dvl1	3-month-AD-unique	4.83761	0.0001	up
Dvl2	3-month-AD-unique	6.21082	0.0001	up
Dync1i2	3-month-AD-unique	2.94611	0.0001	up
Dyrk1a	3-month-AD-unique	5.80133	0.0001	up
Dyrk2	3-month-AD-unique	4.17126	0.0001	up
Dzank1	3-month-AD-unique	4.55357	0.0001	up
E030010N08Rik	3-month-AD-unique	8.14978	0.0001	up
Ebna1bp2	3-month-AD-unique	4.95915	0.0001	up
Echdc1	3-month-AD-unique	5.3339	0.0001	up
Ecm2	3-month-AD-unique	7.32499	0.0001	up
Ecsit	3-month-AD-unique	9.44655	0.0001	up
Eef1d	3-month-AD-unique	5.19823	0.0001	up
Eef1g	3-month-AD-unique	5.29376	0.0001	up
Eefsec	3-month-AD-unique	7.66465	0.0001	up
Efemp1	3-month-AD-unique	8.19315	0.0001	up
Efemp2	3-month-AD-unique	7.85543	0.0001	up
Efna3	3-month-AD-unique	4.74434	0.0001	up
Egr3	3-month-AD-unique	6.63072	0.0001	up
Ehd2	3-month-AD-unique	6.80181	0.0001	up
Eif2ak1	3-month-AD-unique	6.96682	0.0001	up
Eif4b	3-month-AD-unique	6.42111	0.0001	up
Eif4ebp2	3-month-AD-unique	7.11228	0.0001	up
Eif4g3	3-month-AD-unique	8.98747	0.0001	up
Eif6	3-month-AD-unique	3.98914	0.0001	up
Elavl1	3-month-AD-unique	2.40599	0.0001	up
Elavl4	3-month-AD-unique	8.13621	0.0001	up
Elmod1	3-month-AD-unique	3.7556	0.0001	up
Elmsan1	3-month-AD-unique	7.28756	0.0001	up
Elovl4	3-month-AD-unique	3.555	0.0001	up
Emc3	3-month-AD-unique	5.07268	0.0001	up
Emc9	3-month-AD-unique	6.68851	0.0001	up
Eml1	3-month-AD-unique	9.73983	0.0001	up
Enpp4	3-month-AD-unique	5.60476	0.0001	up
Ensa	3-month-AD-unique	3.43251	0.0001	up
Entpd6	3-month-AD-unique	2.74344	0.0001	up
Epb4.1	3-month-AD-unique	7.52576	0.0001	up
Epc1	3-month-AD-unique	1.80047	0.0001	up
Epcam	3-month-AD-unique	9.82993	0.0001	up
Epdr1	3-month-AD-unique	4.76607	0.0001	up
Epha6	3-month-AD-unique	2.9994	0.0001	up
Ephb2	3-month-AD-unique	8.93562	0.0001	up
Epm2aip1	3-month-AD-unique	3.73805	0.0001	up
Eps15	3-month-AD-unique	3.41007	0.0001	up
Eps8	3-month-AD-unique	8.28566	0.0001	up
Ercc4	3-month-AD-unique	5.64029	0.0001	up
Erp44	3-month-AD-unique	5.18322	0.0001	up
Errfi1	3-month-AD-unique	6.86559	0.0001	up
Esrrg	3-month-AD-unique	5.2859	0.0001	up
Esyt3	3-month-AD-unique	3.64078	0.0001	up
Evi5l	3-month-AD-unique	2.77891	0.0001	up
Ewsr1	3-month-AD-unique	8.52676	0.0001	up
Exoc6	3-month-AD-unique	4.08151	0.0001	up
Exosc7	3-month-AD-unique	9.64454	0.0001	up
Exosc9	3-month-AD-unique	7.06296	0.0001	up
Exph5	3-month-AD-unique	4.02591	0.0001	up
Eya3	3-month-AD-unique	7.48099	0.0001	up
Faf2	3-month-AD-unique	4.29744	0.0001	up
Fam102a	3-month-AD-unique	7.47967	0.0001	up
Fam120a	3-month-AD-unique	7.59696	0.0001	up
Fam134a	3-month-AD-unique	3.69896	0.0001	up
Fam163b	3-month-AD-unique	1.51433	0.0001	up
Fam168b	3-month-AD-unique	1.83862	0.0001	up
Fam184a	3-month-AD-unique	8.07644	0.0001	up
Fam20c	3-month-AD-unique	6.34074	0.0001	up
Fam21	3-month-AD-unique	4.7045	0.0001	up
Fam210a	3-month-AD-unique	7.46224	0.0001	up
Fam217b	3-month-AD-unique	7.34719	0.0001	up
Fam220a	3-month-AD-unique	3.78764	0.0001	up
Fam46c	3-month-AD-unique	4.33842	0.0001	up
Fam49b	3-month-AD-unique	6.46782	0.0001	up
Fance	3-month-AD-unique	4.51265	0.0001	up
Far2	3-month-AD-unique	4.24413	0.0001	up
Farsb	3-month-AD-unique	3.68631	0.0001	up
Fasn	3-month-AD-unique	6.94341	0.0001	up
Fat1	3-month-AD-unique	5.58626	0.0001	up
Fau	3-month-AD-unique	3.15543	0.0001	up
Fbxl2	3-month-AD-unique	2.31711	0.0001	up
Fbxo18	3-month-AD-unique	4.14187	0.0001	up
Fbxo21	3-month-AD-unique	2.2162	0.0001	up
Fbxw7	3-month-AD-unique	6.51806	0.0001	up
Fdx1	3-month-AD-unique	5.40645	0.0001	up
Fez2	3-month-AD-unique	6.29848	0.0001	up
Fezf2	3-month-AD-unique	3.11659	0.0001	up
Fitm2	3-month-AD-unique	4.71845	0.0001	up
Fkbp2	3-month-AD-unique	4.95373	0.0001	up
Fkbp9	3-month-AD-unique	4.09536	0.0001	up
Flot2	3-month-AD-unique	8.10786	0.0001	up
Flywch1	3-month-AD-unique	3.87053	0.0001	up
Fndc3b	3-month-AD-unique	5.46587	0.0001	up
Fndc5	3-month-AD-unique	2.86063	0.0001	up
Foxp1	3-month-AD-unique	7.59654	0.0001	up
Frem1	3-month-AD-unique	9.23796	0.0001	up
Frg1	3-month-AD-unique	5.63769	0.0001	up
Frs2	3-month-AD-unique	3.05137	0.0001	up
Frzb	3-month-AD-unique	2.82375	0.0001	up
Fstl1	3-month-AD-unique	4.59395	0.0001	up
Fto	3-month-AD-unique	5.88915	0.0001	up
Fuca2	3-month-AD-unique	9.26456	0.0001	up
Fus	3-month-AD-unique	3.05716	0.0001	up
Fyttd1	3-month-AD-unique	5.99262	0.0001	up
Gabarap	3-month-AD-unique	4.67788	0.0001	up
Galnt1	3-month-AD-unique	6.6965	0.0001	up
Galnt11	3-month-AD-unique	4.61392	0.0001	up
Galnt6	3-month-AD-unique	3.3147	0.0001	up
Galntl6	3-month-AD-unique	8.03232	0.0001	up
Gan	3-month-AD-unique	7.96776	0.0001	up
Garem	3-month-AD-unique	3.5435	0.0001	up
Gatad2b	3-month-AD-unique	4.52711	0.0001	up
Gbas	3-month-AD-unique	2.69748	0.0001	up
Gclc	3-month-AD-unique	7.12591	0.0001	up
Gcn1l1	3-month-AD-unique	5.32661	0.0001	up
Gdpd1	3-month-AD-unique	4.71754	0.0001	up
Get4	3-month-AD-unique	5.6694	0.0001	up
Gfer	3-month-AD-unique	5.09621	0.0001	up
Gga2	3-month-AD-unique	5.60239	0.0001	up
Gga3	3-month-AD-unique	2.04498	0.0001	up
Ggta1	3-month-AD-unique	9.09076	0.0001	up
Glb1	3-month-AD-unique	6.20274	0.0001	up
Gli1	3-month-AD-unique	3.76341	0.0001	up
Glt1d1	3-month-AD-unique	3.48543	0.0001	up
Gltscr2	3-month-AD-unique	4.34436	0.0001	up
Glul	3-month-AD-unique	4.19745	0.0001	up
Gm10010	3-month-AD-unique	6.52424	0.0001	up
Gm10184	3-month-AD-unique	6.30073	0.0001	up
Gm11808	3-month-AD-unique	6.83036	0.0001	up
Gm17484	3-month-AD-unique	3.39872	0.0001	up
Gm19345	3-month-AD-unique	2.64539	0.0001	up
Gm340	3-month-AD-unique	6.04023	0.0001	up
Gm4076	3-month-AD-unique	3.09198	0.0001	up
Gm5814	3-month-AD-unique	3.96871	0.0001	up
Gm608	3-month-AD-unique	3.36224	0.0001	up
Gm6505	3-month-AD-unique	3.22342	0.0001	up
Gm6563	3-month-AD-unique	2.89336	0.0001	up
Gm6665	3-month-AD-unique	3.96317	0.0001	up
Gm6685	3-month-AD-unique	2.35896	0.0001	up
Gm7276	3-month-AD-unique	4.37133	0.0001	up
Gm8325	3-month-AD-unique	6.55377	0.0001	up
Gm9804	3-month-AD-unique	3.14187	0.0001	up
Gm9846	3-month-AD-unique	2.50504	0.0001	up
Gmfb	3-month-AD-unique	4.91249	0.0001	up
Gmppb	3-month-AD-unique	5.86311	0.0001	up
Gmps	3-month-AD-unique	5.12612	0.0001	up
Gnai1	3-month-AD-unique	5.47411	0.0001	up
Gnaq	3-month-AD-unique	3.4651	0.0001	up
Gng2	3-month-AD-unique	4.57592	0.0001	up
Gng7	3-month-AD-unique	5.40849	0.0001	up
Gnl3l	3-month-AD-unique	4.69079	0.0001	up
Got1	3-month-AD-unique	6.47876	0.0001	up
Gpalpp1	3-month-AD-unique	6.82111	0.0001	up
Gpam	3-month-AD-unique	2.42313	0.0001	up
Gpat2	3-month-AD-unique	4.78293	0.0001	up
Gpatch11	3-month-AD-unique	5.57833	0.0001	up
Gpatch2	3-month-AD-unique	4.3505	0.0001	up
Gpatch8	3-month-AD-unique	4.99156	0.0001	up
Gpd1	3-month-AD-unique	2.75346	0.0001	up
Gpm6b	3-month-AD-unique	3.61432	0.0001	up
Gpr17	3-month-AD-unique	4.87644	0.0001	up
Gpr22	3-month-AD-unique	4.71333	0.0001	up
Gpr37	3-month-AD-unique	5.80727	0.0001	up
Gpr39	3-month-AD-unique	4.75898	0.0001	up
Gprc5b	3-month-AD-unique	1.66448	0.0001	up
Gpx4	3-month-AD-unique	5.64366	0.0001	up
Gramd1b	3-month-AD-unique	5.77444	0.0001	up
Grhpr	3-month-AD-unique	8.73514	0.0001	up
Grm4	3-month-AD-unique	8.80579	0.0001	up
Grn	3-month-AD-unique	2.83053	0.0001	up
Grp	3-month-AD-unique	5.30159	0.0001	up
Gspt2	3-month-AD-unique	5.91129	0.0001	up
Gss	3-month-AD-unique	1.62449	0.0001	up
Gstm5	3-month-AD-unique	1.73985	0.0001	up
Gstz1	3-month-AD-unique	8.61976	0.0001	up
Gtdc1	3-month-AD-unique	5.30208	0.0001	up
Gtf2f1	3-month-AD-unique	8.65025	0.0001	up
Gtf3c1	3-month-AD-unique	9.1572	0.0001	up
Gtf3c4	3-month-AD-unique	3.60644	0.0001	up
Gtf3c6	3-month-AD-unique	8.87358	0.0001	up
Gtse1	3-month-AD-unique	9.21199	0.0001	up
Gucy2f	3-month-AD-unique	3.33724	0.0001	up
Guk1	3-month-AD-unique	2.62527	0.0001	up
Hagh	3-month-AD-unique	5.0441	0.0001	up
Hapln4	3-month-AD-unique	4.02059	0.0001	up
Hcfc2	3-month-AD-unique	4.57813	0.0001	up
Hdac10	3-month-AD-unique	4.94657	0.0001	up
Hdac2	3-month-AD-unique	8.93213	0.0001	up
Hdac4	3-month-AD-unique	5.38221	0.0001	up
Hdac6	3-month-AD-unique	7.59144	0.0001	up
Hdgfrp3	3-month-AD-unique	1.75845	0.0001	up
Hdlbp	3-month-AD-unique	7.01383	0.0001	up
Heatr1	3-month-AD-unique	4.51916	0.0001	up
Heatr6	3-month-AD-unique	2.57127	0.0001	up
Hgsnat	3-month-AD-unique	4.78293	0.0001	up
Hif1an	3-month-AD-unique	3.08406	0.0001	up
Hipk3	3-month-AD-unique	5.78546	0.0001	up
Hist1h1d	3-month-AD-unique	6.49926	0.0001	up
Hist1h4i	3-month-AD-unique	4.62897	0.0001	up
Hist1h4n	3-month-AD-unique	3.8312	0.0001	up
Hk1	3-month-AD-unique	6.12219	0.0001	up
Hmbox1	3-month-AD-unique	7.34592	0.0001	up
Hmgb1	3-month-AD-unique	5.6865	0.0001	up
Hmgcr	3-month-AD-unique	2.08633	0.0001	up
Hnrnpa3	3-month-AD-unique	4.32337	0.0001	up
Hnrnpc	3-month-AD-unique	6.76761	0.0001	up
Hnrnpd	3-month-AD-unique	5.12983	0.0001	up
Hnrnpdl	3-month-AD-unique	3.73118	0.0001	up
Hnrnph1	3-month-AD-unique	2.69748	0.0001	up
Hnrnpul2	3-month-AD-unique	5.66997	0.0001	up
Hps1	3-month-AD-unique	9.87675	0.0001	up
Hsp90b1	3-month-AD-unique	4.99458	0.0001	up
Hspa5	3-month-AD-unique	4.92362	0.0001	up
Hspd1	3-month-AD-unique	3.81523	0.0001	up
Hspe1	3-month-AD-unique	6.68585	0.0001	up
Htatsf1	3-month-AD-unique	4.23904	0.0001	up
Htr1a	3-month-AD-unique	2.6096	0.0001	up
Hyou1	3-month-AD-unique	6.26754	0.0001	up
Icam5	3-month-AD-unique	2.64616	0.0001	up
Idh3a	3-month-AD-unique	8.80167	0.0001	up
Idh3g	3-month-AD-unique	2.42671	0.0001	up
Ier2	3-month-AD-unique	5.57934	0.0001	up
Iffo2	3-month-AD-unique	8.64151	0.0001	up
Ifi27l2a	3-month-AD-unique	3.5737	0.0001	up
Ift122	3-month-AD-unique	3.60644	0.0001	up
Ift80	3-month-AD-unique	6.59116	0.0001	up
Igfbp2	3-month-AD-unique	7.31919	0.0001	up
Igfbp4	3-month-AD-unique	8.93009	0.0001	up
Igfbp7	3-month-AD-unique	9.05851	0.0001	up
Ikbkap	3-month-AD-unique	6.89538	0.0001	up
Il1rap	3-month-AD-unique	2.17632	0.0001	up
Il33	3-month-AD-unique	3.07496	0.0001	up
Ilf3	3-month-AD-unique	6.53232	0.0001	up
Immt	3-month-AD-unique	6.10189	0.0001	up
Impa1	3-month-AD-unique	6.19587	0.0001	up
Impdh1	3-month-AD-unique	4.22419	0.0001	up
Impdh2	3-month-AD-unique	7.27975	0.0001	up
Ina	3-month-AD-unique	5.18057	0.0001	up
Inca1	3-month-AD-unique	4.9331	0.0001	up
Inpp5f	3-month-AD-unique	3.77153	0.0001	up
Ints3	3-month-AD-unique	9.33709	0.0001	up
Ints9	3-month-AD-unique	5.41447	0.0001	up
Ipmk	3-month-AD-unique	5.23777	0.0001	up
Ipo4	3-month-AD-unique	7.10234	0.0001	up
Ipo5	3-month-AD-unique	4.49036	0.0001	up
Ipo8	3-month-AD-unique	3.07439	0.0001	up
Iqcb1	3-month-AD-unique	4.63981	0.0001	up
Iqgap2	3-month-AD-unique	6.67793	0.0001	up
Iqub	3-month-AD-unique	8.33087	0.0001	up
Irf2	3-month-AD-unique	4.65592	0.0001	up
Irf2bp2	3-month-AD-unique	3.13367	0.0001	up
Irf2bpl	3-month-AD-unique	4.9152	0.0001	up
Irf3	3-month-AD-unique	7.90376	0.0001	up
Islr2	3-month-AD-unique	6.16972	0.0001	up
Itfg1	3-month-AD-unique	4.72338	0.0001	up
Itfg2	3-month-AD-unique	2.95606	0.0001	up
Itga7	3-month-AD-unique	5.2193	0.0001	up
Itga8	3-month-AD-unique	7.81617	0.0001	up
Itgb1bp1	3-month-AD-unique	7.48846	0.0001	up
Itpr2	3-month-AD-unique	8.34086	0.0001	up
Kansl1	3-month-AD-unique	5.19561	0.0001	up
Kansl2	3-month-AD-unique	2.63769	0.0001	up
Kansl3	3-month-AD-unique	3.54803	0.0001	up
Kat2a	3-month-AD-unique	6.96652	0.0001	up
Kat6a	3-month-AD-unique	6.96909	0.0001	up
Katnal2	3-month-AD-unique	7.74783	0.0001	up
Kcna2	3-month-AD-unique	3.02503	0.0001	up
Kcna6	3-month-AD-unique	3.66372	0.0001	up
Kcnb1	3-month-AD-unique	5.3194	0.0001	up
Kcnc1	3-month-AD-unique	2.93168	0.0001	up
Kcnh7	3-month-AD-unique	5.02518	0.0001	up
Kcnip4	3-month-AD-unique	5.98261	0.0001	up
Kcnk3	3-month-AD-unique	4.68257	0.0001	up
Kctd1	3-month-AD-unique	4.78485	0.0001	up
Kctd4	3-month-AD-unique	4.12901	0.0001	up
Kdelc2	3-month-AD-unique	3.79667	0.0001	up
Kdelr1	3-month-AD-unique	6.34323	0.0001	up
Kdm4b	3-month-AD-unique	5.31506	0.0001	up
Kdm5b	3-month-AD-unique	4.0006	0.0001	up
Kdm5c	3-month-AD-unique	8.65429	0.0001	up
Kif26b	3-month-AD-unique	8.56889	0.0001	up
Kif3b	3-month-AD-unique	6.61221	0.0001	up
Klc2	3-month-AD-unique	2.34955	0.0001	up
Klf15	3-month-AD-unique	3.78694	0.0001	up
Klf16	3-month-AD-unique	4.68706	0.0001	up
Klf3	3-month-AD-unique	4.00988	0.0001	up
Klf4	3-month-AD-unique	5.61245	0.0001	up
Klf7	3-month-AD-unique	3.9542	0.0001	up
Klf9	3-month-AD-unique	6.19921	0.0001	up
Klhdc8b	3-month-AD-unique	9.01194	0.0001	up
Klhl21	3-month-AD-unique	4.2918	0.0001	up
Klhl24	3-month-AD-unique	2.98124	0.0001	up
Klhl30	3-month-AD-unique	9.72105	0.0001	up
Klhl34	3-month-AD-unique	3.85233	0.0001	up
Kpna1	3-month-AD-unique	7.83693	0.0001	up
Kpna4	3-month-AD-unique	3.27997	0.0001	up
Kremen1	3-month-AD-unique	4.34814	0.0001	up
Kri1	3-month-AD-unique	2.81558	0.0001	up
Krt19	3-month-AD-unique	8.37691	0.0001	up
Ky	3-month-AD-unique	7.39988	0.0001	up
L3mbtl3	3-month-AD-unique	8.59135	0.0001	up
Lace1	3-month-AD-unique	3.64155	0.0001	up
Lamb3	3-month-AD-unique	8.93874	0.0001	up
Lamtor2	3-month-AD-unique	4.28762	0.0001	up
Large	3-month-AD-unique	7.70268	0.0001	up
Larp6	3-month-AD-unique	7.12267	0.0001	up
Lbh	3-month-AD-unique	5.54556	0.0001	up
Lca5	3-month-AD-unique	3.45899	0.0001	up
Lct	3-month-AD-unique	6.64683	0.0001	up
Ldha	3-month-AD-unique	2.63537	0.0001	up
Lef1	3-month-AD-unique	8.50523	0.0001	up
Lfng	3-month-AD-unique	8.46789	0.0001	up
Lgals1	3-month-AD-unique	6.59644	0.0001	up
Lgi1	3-month-AD-unique	4.19692	0.0001	up
Lgmn	3-month-AD-unique	7.07849	0.0001	up
Lhx2	3-month-AD-unique	7.77226	0.0001	up
Lhx9	3-month-AD-unique	3.92188	0.0001	up
Limk2	3-month-AD-unique	7.03048	0.0001	up
Lin28b	3-month-AD-unique	8.10278	0.0001	up
Lmbr1	3-month-AD-unique	5.64894	0.0001	up
Lmo4	3-month-AD-unique	2.78729	0.0001	up
Lmo7	3-month-AD-unique	3.67092	0.0001	up
Lmtk3	3-month-AD-unique	7.45253	0.0001	up
Lpin2	3-month-AD-unique	5.31916	0.0001	up
Lrba	3-month-AD-unique	3.08066	0.0001	up
Lrp1b	3-month-AD-unique	3.87381	0.0001	up
Lrp4	3-month-AD-unique	5.95962	0.0001	up
Lrpap1	3-month-AD-unique	6.92999	0.0001	up
Lrrc1	3-month-AD-unique	6.31476	0.0001	up
Lrrtm2	3-month-AD-unique	4.2426	0.0001	up
Lrtm2	3-month-AD-unique	6.00959	0.0001	up
Lsm12	3-month-AD-unique	4.26654	0.0001	up
Lta4h	3-month-AD-unique	10.6774	0.0001	up
Ltf	3-month-AD-unique	6.27352	0.0001	up
Lurap1	3-month-AD-unique	2.68631	0.0001	up
Lurap1l	3-month-AD-unique	6.22715	0.0001	up
Ly6e	3-month-AD-unique	2.34861	0.0001	up
Ly6h	3-month-AD-unique	4.13996	0.0001	up
Lyrm4	3-month-AD-unique	2.29768	0.0001	up
Lztr1	3-month-AD-unique	5.91855	0.0001	up
Lzts2	3-month-AD-unique	2.80735	0.0001	up
Mafg	3-month-AD-unique	5.09438	0.0001	up
Mag	3-month-AD-unique	3.42761	0.0001	up
Magee1	3-month-AD-unique	5.14676	0.0001	up
Magel2	3-month-AD-unique	6.4192	0.0001	up
Mamdc4	3-month-AD-unique	4.41436	0.0001	up
Mamld1	3-month-AD-unique	7.76445	0.0001	up
Manbal	3-month-AD-unique	6.42632	0.0001	up
Map10	3-month-AD-unique	5.59515	0.0001	up
Map3k7	3-month-AD-unique	4.74093	0.0001	up
Mapk4	3-month-AD-unique	2.69079	0.0001	up
Mapk8ip2	3-month-AD-unique	3.14676	0.0001	up
Mapre2	3-month-AD-unique	6.47503	0.0001	up
Marcks	3-month-AD-unique	4.76359	0.0001	up
Mark1	3-month-AD-unique	3.47119	0.0001	up
Mars2	3-month-AD-unique	9.41516	0.0001	up
Mast3	3-month-AD-unique	5.85117	0.0001	up
Mbnl2	3-month-AD-unique	6.34133	0.0001	up
Mboat7	3-month-AD-unique	6.17146	0.0001	up
Mcat	3-month-AD-unique	6.15076	0.0001	up
Mccc2	3-month-AD-unique	7.16795	0.0001	up
Mdh2	3-month-AD-unique	1.76412	0.0001	up
Mecp2	3-month-AD-unique	7.08573	0.0001	up
Med1	3-month-AD-unique	6.34684	0.0001	up
Med11	3-month-AD-unique	3.75417	0.0001	up
Med12	3-month-AD-unique	8.64377	0.0001	up
Med30	3-month-AD-unique	6.57249	0.0001	up
Mertk	3-month-AD-unique	5.18243	0.0001	up
Met	3-month-AD-unique	8.71294	0.0001	up
Metap2	3-month-AD-unique	7.44995	0.0001	up
Mfn1	3-month-AD-unique	2.69896	0.0001	up
Mfsd2a	3-month-AD-unique	3.60288	0.0001	up
Mga	3-month-AD-unique	4.02473	0.0001	up
Mgat3	3-month-AD-unique	3.99065	0.0001	up
Mgat4a	3-month-AD-unique	4.8674	0.0001	up
Mgea5	3-month-AD-unique	4.88199	0.0001	up
Micall2	3-month-AD-unique	2.88753	0.0001	up
Mier2	3-month-AD-unique	4.73046	0.0001	up
Mina	3-month-AD-unique	4.36574	0.0001	up
Mios	3-month-AD-unique	7.94845	0.0001	up
Mknk2	3-month-AD-unique	8.24144	0.0001	up
Mkrn1	3-month-AD-unique	6.77373	0.0001	up
Mkrn2	3-month-AD-unique	6.86464	0.0001	up
Mllt6	3-month-AD-unique	6.50208	0.0001	up
Mlx	3-month-AD-unique	3.71918	0.0001	up
Mmd	3-month-AD-unique	6.19535	0.0001	up
Mmd2	3-month-AD-unique	6.32151	0.0001	up
Mmgt2	3-month-AD-unique	9.3711	0.0001	up
Mmp16	3-month-AD-unique	6.03826	0.0001	up
Mmp17	3-month-AD-unique	3.87971	0.0001	up
Mms19	3-month-AD-unique	5.40565	0.0001	up
Mob4	3-month-AD-unique	4.78712	0.0001	up
Mobp	3-month-AD-unique	2.94486	0.0001	up
Mogs	3-month-AD-unique	8.08538	0.0001	up
Mon2	3-month-AD-unique	3.55745	0.0001	up
Morf4l2	3-month-AD-unique	3.12928	0.0001	up
Mras	3-month-AD-unique	3.9241	0.0001	up
Mrfap1	3-month-AD-unique	2.53522	0.0001	up
Mri1	3-month-AD-unique	7.48626	0.0001	up
Mroh1	3-month-AD-unique	8.83749	0.0001	up
Mrpl18	3-month-AD-unique	3.53647	0.0001	up
Mrpl37	3-month-AD-unique	3.53771	0.0001	up
Mrpl41	3-month-AD-unique	1.85732	0.0001	up
Msra	3-month-AD-unique	5.69163	0.0001	up
Mtmr6	3-month-AD-unique	6.08951	0.0001	up
Mum1l1	3-month-AD-unique	8.93504	0.0001	up
Mxi1	3-month-AD-unique	1.95358	0.0001	up
Mybl2	3-month-AD-unique	5.24919	0.0001	up
Myd88	3-month-AD-unique	5.7125	0.0001	up
Myef2	3-month-AD-unique	8.87971	0.0001	up
Myl12a	3-month-AD-unique	6.55505	0.0001	up
Myl6	3-month-AD-unique	2.94985	0.0001	up
Myo10	3-month-AD-unique	3.63537	0.0001	up
Myo6	3-month-AD-unique	2.20163	0.0001	up
Myo9a	3-month-AD-unique	4.91425	0.0001	up
Myo9b	3-month-AD-unique	2.60407	0.0001	up
N4bp1	3-month-AD-unique	2.34955	0.0001	up
N4bp3	3-month-AD-unique	3.22651	0.0001	up
Nabp1	3-month-AD-unique	8.53834	0.0001	up
Naga	3-month-AD-unique	8.68598	0.0001	up
Naglu	3-month-AD-unique	5.72819	0.0001	up
Nanos1	3-month-AD-unique	7.66332	0.0001	up
Nans	3-month-AD-unique	4.48156	0.0001	up
Nap1l2	3-month-AD-unique	5.23688	0.0001	up
Nap1l5	3-month-AD-unique	5.07353	0.0001	up
Napa	3-month-AD-unique	4.98261	0.0001	up
Narf	3-month-AD-unique	7.83356	0.0001	up
Nat8l	3-month-AD-unique	2.68781	0.0001	up
Nav3	3-month-AD-unique	8.47036	0.0001	up
Nbas	3-month-AD-unique	5.72283	0.0001	up
Ncbp1	3-month-AD-unique	4.30889	0.0001	up
Nckap1	3-month-AD-unique	2.34577	0.0001	up
Ncoa5	3-month-AD-unique	6.3014	0.0001	up
Ncs1	3-month-AD-unique	3.72101	0.0001	up
Ndnl2	3-month-AD-unique	5.4701	0.0001	up
Ndrg1	3-month-AD-unique	6.71631	0.0001	up
Ndrg3	3-month-AD-unique	7.34166	0.0001	up
Ndst3	3-month-AD-unique	9.25129	0.0001	up
Ndufa8	3-month-AD-unique	4.68725	0.0001	up
Ndufa9	3-month-AD-unique	5.49857	0.0001	up
Ndufb4	3-month-AD-unique	5.97896	0.0001	up
Ndufb6	3-month-AD-unique	3.18163	0.0001	up
Neb	3-month-AD-unique	3.41188	0.0001	up
Nedd9	3-month-AD-unique	3.17206	0.0001	up
Nefm	3-month-AD-unique	4.77417	0.0001	up
Nelfb	3-month-AD-unique	3.26804	0.0001	up
Neto2	3-month-AD-unique	5.41289	0.0001	up
Neurl4	3-month-AD-unique	4.79355	0.0001	up
Neurod6	3-month-AD-unique	2.28983	0.0001	up
Nfatc1	3-month-AD-unique	6.33551	0.0001	up
Nfkb1	3-month-AD-unique	8.4355	0.0001	up
Ngef	3-month-AD-unique	2.30061	0.0001	up
Nhs	3-month-AD-unique	7.52875	0.0001	up
Nisch	3-month-AD-unique	6.35919	0.0001	up
Nlgn1	3-month-AD-unique	7.08958	0.0001	up
Nln	3-month-AD-unique	5.84323	0.0001	up
Nol11	3-month-AD-unique	5.69896	0.0001	up
Nol6	3-month-AD-unique	6.93754	0.0001	up
Nomo1	3-month-AD-unique	1.90689	0.0001	up
Nop2	3-month-AD-unique	6.78193	0.0001	up
Nosip	3-month-AD-unique	6.16705	0.0001	up
Notch2	3-month-AD-unique	3.22188	0.0001	up
Nova2	3-month-AD-unique	5.45483	0.0001	up
Npat	3-month-AD-unique	5.67129	0.0001	up
Npc2	3-month-AD-unique	4.89563	0.0001	up
Npdc1	3-month-AD-unique	3.86757	0.0001	up
Npr3	3-month-AD-unique	1.91073	0.0001	up
Nprl2	3-month-AD-unique	6.74855	0.0001	up
Nprl3	3-month-AD-unique	4.4895	0.0001	up
Nptn	3-month-AD-unique	3.78171	0.0001	up
Npy1r	3-month-AD-unique	8.38262	0.0001	up
Npy5r	3-month-AD-unique	7.15916	0.0001	up
Nr1h3	3-month-AD-unique	8.62352	0.0001	up
Nr2f2	3-month-AD-unique	3.848	0.0001	up
Nrbp1	3-month-AD-unique	6.27302	0.0001	up
Nrsn2	3-month-AD-unique	5.74219	0.0001	up
Nrxn2	3-month-AD-unique	5.98421	0.0001	up
Nsg2	3-month-AD-unique	4.74362	0.0001	up
Nsmf	3-month-AD-unique	5.52241	0.0001	up
Nsun2	3-month-AD-unique	4.4822	0.0001	up
Nsun6	3-month-AD-unique	4.58396	0.0001	up
Nt5c3b	3-month-AD-unique	6.72973	0.0001	up
Nt5m	3-month-AD-unique	2.03328	0.0001	up
Ntm	3-month-AD-unique	5.26115	0.0001	up
Nudt13	3-month-AD-unique	7.27277	0.0001	up
Nudt3	3-month-AD-unique	1.94985	0.0001	up
Numbl	3-month-AD-unique	5.26741	0.0001	up
Nup210	3-month-AD-unique	8.86258	0.0001	up
Nup93	3-month-AD-unique	4.83306	0.0001	up
Nup98	3-month-AD-unique	7.64904	0.0001	up
Nupl1	3-month-AD-unique	6.80004	0.0001	up
Nvl	3-month-AD-unique	2.94236	0.0001	up
Nxf1	3-month-AD-unique	2.03445	0.0001	up
Oaz2	3-month-AD-unique	3.82985	0.0001	up
Ofd1	3-month-AD-unique	6.39134	0.0001	up
Ogt	3-month-AD-unique	4.49292	0.0001	up
Oma1	3-month-AD-unique	8.2811	0.0001	up
Opa1	3-month-AD-unique	5.31783	0.0001	up
Ophn1	3-month-AD-unique	5.93554	0.0001	up
Optn	3-month-AD-unique	7.65745	0.0001	up
Orai3	3-month-AD-unique	9.19825	0.0001	up
Orc3	3-month-AD-unique	3.82579	0.0001	up
Osbpl2	3-month-AD-unique	6.11631	0.0001	up
Osbpl9	3-month-AD-unique	4.26354	0.0001	up
Otud5	3-month-AD-unique	3.63653	0.0001	up
Oxct1	3-month-AD-unique	3.61235	0.0001	up
Oxct2b	3-month-AD-unique	3.52189	0.0001	up
Oxsr1	3-month-AD-unique	7.55645	0.0001	up
Pabpc4	3-month-AD-unique	5.83643	0.0001	up
Pacrgl	3-month-AD-unique	1.36737	0.0001	up
Pacs2	3-month-AD-unique	4.79042	0.0001	up
Padi2	3-month-AD-unique	7.3545	0.0001	up
Pagr1a	3-month-AD-unique	2.04148	0.0001	up
Pak1	3-month-AD-unique	2.45681	0.0001	up
Pak3	3-month-AD-unique	1.59773	0.0001	up
Palm	3-month-AD-unique	8.37996	0.0001	up
Pank1	3-month-AD-unique	5.09255	0.0001	up
Papola	3-month-AD-unique	7.91241	0.0001	up
Paqr9	3-month-AD-unique	2.55663	0.0001	up
Parp9	3-month-AD-unique	6.91017	0.0001	up
Pask	3-month-AD-unique	7.11009	0.0001	up
Patl1	3-month-AD-unique	2.29278	0.0001	up
Pax6	3-month-AD-unique	7.23955	0.0001	up
Pbxip1	3-month-AD-unique	6.42677	0.0001	up
Pcbp2	3-month-AD-unique	2.7984	0.0001	up
Pcbp4	3-month-AD-unique	3.71882	0.0001	up
Pccb	3-month-AD-unique	7.73836	0.0001	up
Pcdh1	3-month-AD-unique	4.6997	0.0001	up
Pcdh20	3-month-AD-unique	4.84013	0.0001	up
Pcdh7	3-month-AD-unique	4.60999	0.0001	up
Pcgf5	3-month-AD-unique	8.27358	0.0001	up
Pcnxl3	3-month-AD-unique	6.00779	0.0001	up
Pdcd11	3-month-AD-unique	3.61941	0.0001	up
Pdcl	3-month-AD-unique	9.83812	0.0001	up
Pde9a	3-month-AD-unique	7.61508	0.0001	up
Pdgfb	3-month-AD-unique	6.50917	0.0001	up
Pdgfrb	3-month-AD-unique	3.15002	0.0001	up
Pdia6	3-month-AD-unique	5.07924	0.0001	up
Pdik1l	3-month-AD-unique	2.74846	0.0001	up
Pdp1	3-month-AD-unique	5.09845	0.0001	up
Pdxp	3-month-AD-unique	1.94985	0.0001	up
Pdzd8	3-month-AD-unique	6.38088	0.0001	up
Pebp1	3-month-AD-unique	4.49931	0.0001	up
Pecam1	3-month-AD-unique	8.24549	0.0001	up
Peg10	3-month-AD-unique	6.07575	0.0001	up
Pelp1	3-month-AD-unique	6.21704	0.0001	up
Pex13	3-month-AD-unique	8.08706	0.0001	up
Pfdn5	3-month-AD-unique	3.50123	0.0001	up
Pfn2	3-month-AD-unique	1.63846	0.0001	up
Pgam1	3-month-AD-unique	4.27003	0.0001	up
Pgk1	3-month-AD-unique	5.59833	0.0001	up
Pgm1	3-month-AD-unique	7.20587	0.0001	up
Pgrmc2	3-month-AD-unique	1.97331	0.0001	up
Phactr1	3-month-AD-unique	2.20163	0.0001	up
Phc3	3-month-AD-unique	2.27202	0.0001	up
Phf10	3-month-AD-unique	9.13573	0.0001	up
Phf14	3-month-AD-unique	8.03181	0.0001	up
Phf20l1	3-month-AD-unique	4.77277	0.0001	up
Phf23	3-month-AD-unique	6.49281	0.0001	up
Phgdh	3-month-AD-unique	9.32689	0.0001	up
Phip	3-month-AD-unique	3.11326	0.0001	up
Phkb	3-month-AD-unique	7.0648	0.0001	up
Phkg2	3-month-AD-unique	4.53771	0.0001	up
Phyhd1	3-month-AD-unique	2.0368	0.0001	up
Picalm	3-month-AD-unique	5.32589	0.0001	up
Pigs	3-month-AD-unique	3.23266	0.0001	up
Pik3cd	3-month-AD-unique	5.25877	0.0001	up
Pik3r2	3-month-AD-unique	6.49761	0.0001	up
Pik3r3	3-month-AD-unique	8.63454	0.0001	up
Pilra	3-month-AD-unique	8.93662	0.0001	up
Pin1	3-month-AD-unique	5.35849	0.0001	up
Pip4k2c	3-month-AD-unique	2.09311	0.0001	up
Pja1	3-month-AD-unique	4.90561	0.0001	up
Pkhd1l1	3-month-AD-unique	3.72174	0.0001	up
Pkig	3-month-AD-unique	9.16022	0.0001	up
Pkn1	3-month-AD-unique	5.41425	0.0001	up
Pkp4	3-month-AD-unique	4.18903	0.0001	up
Plch1	3-month-AD-unique	8.66585	0.0001	up
Plcl1	3-month-AD-unique	8.261	0.0001	up
Plec	3-month-AD-unique	8.20425	0.0001	up
Plekha1	3-month-AD-unique	4.97177	0.0001	up
Plekha5	3-month-AD-unique	5.88817	0.0001	up
Plekhm1	3-month-AD-unique	2.04963	0.0001	up
Plekhm3	3-month-AD-unique	7.53598	0.0001	up
Plekho1	3-month-AD-unique	4.43652	0.0001	up
Plk2	3-month-AD-unique	4.27774	0.0001	up
Pllp	3-month-AD-unique	8.59603	0.0001	up
Plod3	3-month-AD-unique	9.71244	0.0001	up
Pls3	3-month-AD-unique	2.13313	0.0001	up
Plxdc2	3-month-AD-unique	4.04701	0.0001	up
Pmepa1	3-month-AD-unique	5.13258	0.0001	up
Pmm1	3-month-AD-unique	4.34601	0.0001	up
Pnkp	3-month-AD-unique	6.40145	0.0001	up
Pnma1	3-month-AD-unique	4.42044	0.0001	up
Pnpla7	3-month-AD-unique	9.0912	0.0001	up
Poldip2	3-month-AD-unique	8.71494	0.0001	up
Polg	3-month-AD-unique	3.50335	0.0001	up
Polr2b	3-month-AD-unique	6.0917	0.0001	up
Polr2f	3-month-AD-unique	5.48403	0.0001	up
Polr2m	3-month-AD-unique	8.19543	0.0001	up
Pomk	3-month-AD-unique	6.56458	0.0001	up
Ppa1	3-month-AD-unique	5.16444	0.0001	up
Ppig	3-month-AD-unique	6.35872	0.0001	up
Ppm1a	3-month-AD-unique	5.23968	0.0001	up
Ppm1e	3-month-AD-unique	2.89012	0.0001	up
Ppm1m	3-month-AD-unique	7.27411	0.0001	up
Ppp1ca	3-month-AD-unique	2.81558	0.0001	up
Ppp1cc	3-month-AD-unique	6.65363	0.0001	up
Ppp1r12a	3-month-AD-unique	5.77127	0.0001	up
Ppp1r12b	3-month-AD-unique	5.12736	0.0001	up
Ppp1r7	3-month-AD-unique	4.17659	0.0001	up
Ppp2ca	3-month-AD-unique	3.34814	0.0001	up
Ppp2r3a	3-month-AD-unique	4.17818	0.0001	up
Ppp2r5b	3-month-AD-unique	8.28543	0.0001	up
Prdx1	3-month-AD-unique	5.78895	0.0001	up
Prelid1	3-month-AD-unique	3.3683	0.0001	up
Prelp	3-month-AD-unique	4.21671	0.0001	up
Prkaa1	3-month-AD-unique	6.81091	0.0001	up
Prkacb	3-month-AD-unique	3.45856	0.0001	up
Prkar2b	3-month-AD-unique	10.2503	0.0001	up
Proser1	3-month-AD-unique	4.70487	0.0001	up
Prox2	3-month-AD-unique	4.56661	0.0001	up
Prpf19	3-month-AD-unique	3.67619	0.0001	up
Prpf38b	3-month-AD-unique	3.21826	0.0001	up
Prpf4	3-month-AD-unique	7.58409	0.0001	up
Prpf6	3-month-AD-unique	8.49631	0.0001	up
Prr12	3-month-AD-unique	5.28959	0.0001	up
Prr14	3-month-AD-unique	5.53875	0.0001	up
Prrc2c	3-month-AD-unique	6.35397	0.0001	up
Prrt1	3-month-AD-unique	7.3833	0.0001	up
Psd	3-month-AD-unique	4.53211	0.0001	up
Psmc1	3-month-AD-unique	3.32625	0.0001	up
Psmc2	3-month-AD-unique	2.79563	0.0001	up
Psmc4	3-month-AD-unique	2.91902	0.0001	up
Psmd11	3-month-AD-unique	4.97529	0.0001	up
Psmd12	3-month-AD-unique	4.21049	0.0001	up
Psmf1	3-month-AD-unique	5.28232	0.0001	up
Psph	3-month-AD-unique	3.31276	0.0001	up
Ptcd1	3-month-AD-unique	5.98755	0.0001	up
Ptgs2	3-month-AD-unique	5.94353	0.0001	up
Ptn	3-month-AD-unique	2.33628	0.0001	up
Ptpdc1	3-month-AD-unique	3.8748	0.0001	up
Ptpn12	3-month-AD-unique	6.87558	0.0001	up
Ptpre	3-month-AD-unique	7.90659	0.0001	up
Ptprf	3-month-AD-unique	5.90545	0.0001	up
Ptprn	3-month-AD-unique	7.48604	0.0001	up
Ptpru	3-month-AD-unique	3.84532	0.0001	up
Purb	3-month-AD-unique	2.11659	0.0001	up
Pvrl2	3-month-AD-unique	10.0524	0.0001	up
Pygb	3-month-AD-unique	4.99352	0.0001	up
Pygo2	3-month-AD-unique	7.81854	0.0001	up
Qdpr	3-month-AD-unique	5.81899	0.0001	up
Qpctl	3-month-AD-unique	6.72014	0.0001	up
Qser1	3-month-AD-unique	5.23573	0.0001	up
R3hdm1	3-month-AD-unique	7.25493	0.0001	up
Rab11a	3-month-AD-unique	2.96224	0.0001	up
Rab1b	3-month-AD-unique	5.81967	0.0001	up
Rab21	3-month-AD-unique	4.84666	0.0001	up
Rab3gap2	3-month-AD-unique	7.46197	0.0001	up
Rab40b	3-month-AD-unique	5.31022	0.0001	up
Rab40c	3-month-AD-unique	4.60802	0.0001	up
Rab4b	3-month-AD-unique	7.88553	0.0001	up
Rab5c	3-month-AD-unique	8.32954	0.0001	up
Rad23a	3-month-AD-unique	7.75083	0.0001	up
Rai1	3-month-AD-unique	3.37295	0.0001	up
Ralbp1	3-month-AD-unique	3.04614	0.0001	up
Ramp2	3-month-AD-unique	8.49331	0.0001	up
Ramp3	3-month-AD-unique	3.12433	0.0001	up
Ranbp1	3-month-AD-unique	4.44405	0.0001	up
Rangap1	3-month-AD-unique	7.69495	0.0001	up
Rap1gap	3-month-AD-unique	6.24101	0.0001	up
Rap1gds1	3-month-AD-unique	4.74255	0.0001	up
Rap2b	3-month-AD-unique	2.79355	0.0001	up
Rapgef5	3-month-AD-unique	5.52534	0.0001	up
Rapgefl1	3-month-AD-unique	3.1943	0.0001	up
Raph1	3-month-AD-unique	2.47768	0.0001	up
Rasal3	3-month-AD-unique	7.00405	0.0001	up
Rassf2	3-month-AD-unique	6.57924	0.0001	up
Raver1	3-month-AD-unique	6.64851	0.0001	up
Raver2	3-month-AD-unique	6.29848	0.0001	up
Rbm10	3-month-AD-unique	4.31131	0.0001	up
Rbm22	3-month-AD-unique	3.32817	0.0001	up
Rbm27	3-month-AD-unique	4.35097	0.0001	up
Rbm42	3-month-AD-unique	7.52401	0.0001	up
Rbm4b	3-month-AD-unique	7.27628	0.0001	up
Rbm6	3-month-AD-unique	6.1469	0.0001	up
Rbp4	3-month-AD-unique	9.3621	0.0001	up
Rcan3	3-month-AD-unique	2.20477	0.0001	up
Rcc2	3-month-AD-unique	8.69954	0.0001	up
Rdh5	3-month-AD-unique	7.40474	0.0001	up
Recql5	3-month-AD-unique	6.25965	0.0001	up
Repin1	3-month-AD-unique	3.14078	0.0001	up
Rfx5	3-month-AD-unique	2.42313	0.0001	up
Rgl1	3-month-AD-unique	7.96951	0.0001	up
Rgs14	3-month-AD-unique	6.70653	0.0001	up
Rgs3	3-month-AD-unique	5.07182	0.0001	up
Rgs5	3-month-AD-unique	4.8113	0.0001	up
Rgs7	3-month-AD-unique	5.34282	0.0001	up
Rhoa	3-month-AD-unique	6.64092	0.0001	up
Rhot2	3-month-AD-unique	7.91105	0.0001	up
Rhox5	3-month-AD-unique	8.24025	0.0001	up
Ric3	3-month-AD-unique	8.2512	0.0001	up
Rimbp2	3-month-AD-unique	7.12222	0.0001	up
Rims1	3-month-AD-unique	6.05557	0.0001	up
Rin1	3-month-AD-unique	5.48704	0.0001	up
Rin2	3-month-AD-unique	3.4334	0.0001	up
Riok3	3-month-AD-unique	4.98353	0.0001	up
Rnf111	3-month-AD-unique	3.51096	0.0001	up
Rnf112	3-month-AD-unique	4.1819	0.0001	up
Rnf130	3-month-AD-unique	3.43162	0.0001	up
Rnf14	3-month-AD-unique	4.42783	0.0001	up
Rnf146	3-month-AD-unique	3.6603	0.0001	up
Rnf157	3-month-AD-unique	5.63498	0.0001	up
Rnf165	3-month-AD-unique	7.20209	0.0001	up
Rnf170	3-month-AD-unique	4.74021	0.0001	up
Rnf181	3-month-AD-unique	3.37481	0.0001	up
Rnf187	3-month-AD-unique	5.2356	0.0001	up
Rnf2	3-month-AD-unique	3.36411	0.0001	up
Rnf43	3-month-AD-unique	3.74703	0.0001	up
Rnf44	3-month-AD-unique	9.41252	0.0001	up
Rnf6	3-month-AD-unique	3.67957	0.0001	up
Rnf7	3-month-AD-unique	5.71672	0.0001	up
Rnft2	3-month-AD-unique	7.87365	0.0001	up
Rnmt	3-month-AD-unique	3.20841	0.0001	up
Rnpepl1	3-month-AD-unique	2.8725	0.0001	up
Rnps1	3-month-AD-unique	3.38773	0.0001	up
Robo2	3-month-AD-unique	4.27376	0.0001	up
Ror1	3-month-AD-unique	9.90751	0.0001	up
Rora	3-month-AD-unique	3.53065	0.0001	up
Rph3a	3-month-AD-unique	5.0798	0.0001	up
Rpl17	3-month-AD-unique	3.6565	0.0001	up
Rpl26	3-month-AD-unique	3.85433	0.0001	up
Rpl39	3-month-AD-unique	2.26103	0.0001	up
Rpl41	3-month-AD-unique	4.10294	0.0001	up
Rpl7a-ps3	3-month-AD-unique	2.95791	0.0001	up
Rplp2	3-month-AD-unique	4.18296	0.0001	up
Rpn2	3-month-AD-unique	3.84197	0.0001	up
Rps11	3-month-AD-unique	3.79701	0.0001	up
Rps12-ps3	3-month-AD-unique	2.70635	0.0001	up
Rps15	3-month-AD-unique	5.58876	0.0001	up
Rps23	3-month-AD-unique	3.24793	0.0001	up
Rps25	3-month-AD-unique	4.78694	0.0001	up
Rps27a	3-month-AD-unique	4.00809	0.0001	up
Rps27l	3-month-AD-unique	9.15804	0.0001	up
Rps5	3-month-AD-unique	3.5741	0.0001	up
Rps7	3-month-AD-unique	1.84933	0.0001	up
Rptor	3-month-AD-unique	4.62838	0.0001	up
Rpusd1	3-month-AD-unique	8.10552	0.0001	up
Rsbn1l	3-month-AD-unique	6.84352	0.0001	up
Rsph9	3-month-AD-unique	4.6777	0.0001	up
Rtel1	3-month-AD-unique	6.52388	0.0001	up
Rufy2	3-month-AD-unique	2.9152	0.0001	up
Rusc2	3-month-AD-unique	4.53605	0.0001	up
Ruvbl2	3-month-AD-unique	8.20936	0.0001	up
S100b	3-month-AD-unique	2.58896	0.0001	up
S100pbp	3-month-AD-unique	2.92093	0.0001	up
Safb	3-month-AD-unique	2.36551	0.0001	up
Sall2	3-month-AD-unique	5.57642	0.0001	up
Sap30bp	3-month-AD-unique	3.10098	0.0001	up
Sars	3-month-AD-unique	5.47075	0.0001	up
Sash1	3-month-AD-unique	5.33366	0.0001	up
Sbds	3-month-AD-unique	8.34202	0.0001	up
Sbf1	3-month-AD-unique	7.84618	0.0001	up
Sbno1	3-month-AD-unique	4.01792	0.0001	up
Sbno2	3-month-AD-unique	6.83958	0.0001	up
Sc5d	3-month-AD-unique	4.87316	0.0001	up
Scamp1	3-month-AD-unique	5.70699	0.0001	up
Scd1	3-month-AD-unique	6.10699	0.0001	up
Scg2	3-month-AD-unique	2.72756	0.0001	up
Schip1	3-month-AD-unique	4.71991	0.0001	up
Scin	3-month-AD-unique	8.6938	0.0001	up
Scn3a	3-month-AD-unique	3.84699	0.0001	up
Scn3b	3-month-AD-unique	2.45066	0.0001	up
Scrn1	3-month-AD-unique	6.83226	0.0001	up
Sdhd	3-month-AD-unique	5.78851	0.0001	up
Sec14l1	3-month-AD-unique	3.57087	0.0001	up
Sec22c	3-month-AD-unique	5.32841	0.0001	up
Sec24d	3-month-AD-unique	3.49868	0.0001	up
Sec61g	3-month-AD-unique	5.86038	0.0001	up
Secisbp2l	3-month-AD-unique	6.28676	0.0001	up
Sema4a	3-month-AD-unique	3.52523	0.0001	up
Sema5b	3-month-AD-unique	6.1288	0.0001	up
Sepp1	3-month-AD-unique	5.78354	0.0001	up
Sept2	3-month-AD-unique	4.16591	0.0001	up
Sept3	3-month-AD-unique	3.76801	0.0001	up
Sept4	3-month-AD-unique	3.34767	0.0001	up
Sept7	3-month-AD-unique	2.68407	0.0001	up
Sepw1	3-month-AD-unique	2.50165	0.0001	up
Serpinb6a	3-month-AD-unique	4.09339	0.0001	up
Serpinf1	3-month-AD-unique	8.56205	0.0001	up
Sertad1	3-month-AD-unique	6.41391	0.0001	up
Setd3	3-month-AD-unique	2.32193	0.0001	up
Setd7	3-month-AD-unique	3.5025	0.0001	up
Setdb1	3-month-AD-unique	4.53812	0.0001	up
Sf1	3-month-AD-unique	6.02244	0.0001	up
Sf3b1	3-month-AD-unique	2.98853	0.0001	up
Sf3b4	3-month-AD-unique	5.0869	0.0001	up
Sfi1	3-month-AD-unique	9.04846	0.0001	up
Sfrp5	3-month-AD-unique	3.83323	0.0001	up
Sfrs18	3-month-AD-unique	2.75489	0.0001	up
Sgpl1	3-month-AD-unique	4.53086	0.0001	up
Sgsm2	3-month-AD-unique	5.65516	0.0001	up
Sgsm3	3-month-AD-unique	6.80349	0.0001	up
Sh3bp1	3-month-AD-unique	4.65859	0.0001	up
Sh3bp2	3-month-AD-unique	3.68743	0.0001	up
Sh3gl1	3-month-AD-unique	7.08605	0.0001	up
Sh3gl2	3-month-AD-unique	3.0321	0.0001	up
Shank3	3-month-AD-unique	6.63028	0.0001	up
Sik1	3-month-AD-unique	10.4374	0.0001	up
Sin3b	3-month-AD-unique	6.43318	0.0001	up
Sipa1l1	3-month-AD-unique	6.50589	0.0001	up
Sirt2	3-month-AD-unique	4.38313	0.0001	up
Sirt6	3-month-AD-unique	5.72765	0.0001	up
Skp2	3-month-AD-unique	7.81104	0.0001	up
Slc11a1	3-month-AD-unique	4.25172	0.0001	up
Slc13a3	3-month-AD-unique	4.60842	0.0001	up
Slc14a1	3-month-AD-unique	5.09085	0.0001	up
Slc1a1	3-month-AD-unique	3.18692	0.0001	up
Slc1a2	3-month-AD-unique	4.731	0.0001	up
Slc20a1	3-month-AD-unique	2.91456	0.0001	up
Slc22a17	3-month-AD-unique	5.4638	0.0001	up
Slc22a5	3-month-AD-unique	7.0681	0.0001	up
Slc24a2	3-month-AD-unique	6.37371	0.0001	up
Slc25a21	3-month-AD-unique	6.79103	0.0001	up
Slc25a44	3-month-AD-unique	6.86233	0.0001	up
Slc25a51	3-month-AD-unique	4.22856	0.0001	up
Slc35e2	3-month-AD-unique	4.14649	0.0001	up
Slc36a1	3-month-AD-unique	4.89918	0.0001	up
Slc37a2	3-month-AD-unique	10.8803	0.0001	up
Slc38a3	3-month-AD-unique	6.32978	0.0001	up
Slc3a2	3-month-AD-unique	5.68762	0.0001	up
Slc43a2	3-month-AD-unique	6.75315	0.0001	up
Slc48a1	3-month-AD-unique	4.98063	0.0001	up
Slc4a10	3-month-AD-unique	7.35867	0.0001	up
Slc4a4	3-month-AD-unique	8.19566	0.0001	up
Slc4a7	3-month-AD-unique	5.12516	0.0001	up
Slc5a3	3-month-AD-unique	4.88281	0.0001	up
Slc6a20a	3-month-AD-unique	9.03576	0.0001	up
Slc6a8	3-month-AD-unique	4.14704	0.0001	up
Slc9a8	3-month-AD-unique	8.56089	0.0001	up
Slitrk1	3-month-AD-unique	6.19239	0.0001	up
Slk	3-month-AD-unique	5.52168	0.0001	up
Slmo2	3-month-AD-unique	7.26429	0.0001	up
Smad4	3-month-AD-unique	7.78612	0.0001	up
Smad7	3-month-AD-unique	8.14665	0.0001	up
Smarcal1	3-month-AD-unique	9.00296	0.0001	up
Smarcc1	3-month-AD-unique	6.08087	0.0001	up
Smarcc2	3-month-AD-unique	5.79926	0.0001	up
Smc1a	3-month-AD-unique	2.61824	0.0001	up
Smg1	3-month-AD-unique	6.02222	0.0001	up
Smim7	3-month-AD-unique	8.84953	0.0001	up
Smoc2	3-month-AD-unique	2.40599	0.0001	up
Smpd4	3-month-AD-unique	6.56803	0.0001	up
Smtn	3-month-AD-unique	9.82815	0.0001	up
Snap29	3-month-AD-unique	4.08236	0.0001	up
Sntb2	3-month-AD-unique	8.64381	0.0001	up
Snx10	3-month-AD-unique	3.07667	0.0001	up
Snx11	3-month-AD-unique	2.9024	0.0001	up
Snx14	3-month-AD-unique	3.30597	0.0001	up
Snx15	3-month-AD-unique	5.48864	0.0001	up
Snx22	3-month-AD-unique	4.35285	0.0001	up
Snx29	3-month-AD-unique	7.25333	0.0001	up
Snx3	3-month-AD-unique	3.91233	0.0001	up
Snx4	3-month-AD-unique	9.91793	0.0001	up
Socs7	3-month-AD-unique	2.76199	0.0001	up
Sorbs1	3-month-AD-unique	2.50335	0.0001	up
Sorbs2	3-month-AD-unique	4.58576	0.0001	up
Sox5	3-month-AD-unique	5.28897	0.0001	up
Sp1	3-month-AD-unique	8.07007	0.0001	up
Spag6	3-month-AD-unique	3.82883	0.0001	up
Sparc	3-month-AD-unique	4.03357	0.0001	up
Spen	3-month-AD-unique	3.36036	0.0001	up
Spin1	3-month-AD-unique	6.57001	0.0001	up
Spire1	3-month-AD-unique	2.68781	0.0001	up
Spire2	3-month-AD-unique	10.1781	0.0001	up
Spon1	3-month-AD-unique	4.40236	0.0001	up
Spop	3-month-AD-unique	2.04148	0.0001	up
Spry2	3-month-AD-unique	3.62605	0.0001	up
Sra1	3-month-AD-unique	7.07057	0.0001	up
Srgap1	3-month-AD-unique	6.50398	0.0001	up
Srl	3-month-AD-unique	4.40077	0.0001	up
Srp54a	3-month-AD-unique	3.74882	0.0001	up
Srp54b	3-month-AD-unique	3.52732	0.0001	up
Srpk1	3-month-AD-unique	3.55582	0.0001	up
Srprb	3-month-AD-unique	2.52021	0.0001	up
Srrm4	3-month-AD-unique	8.36826	0.0001	up
Srxn1	3-month-AD-unique	2.95047	0.0001	up
Ss18	3-month-AD-unique	7.39963	0.0001	up
Ssbp1	3-month-AD-unique	7.31445	0.0001	up
Ssbp2	3-month-AD-unique	5.244	0.0001	up
Ssbp4	3-month-AD-unique	9.23828	0.0001	up
Ssh3	3-month-AD-unique	4.9195	0.0001	up
Ssr1	3-month-AD-unique	6.73055	0.0001	up
St5	3-month-AD-unique	6.69098	0.0001	up
Stag2	3-month-AD-unique	4.92029	0.0001	up
Stam2	3-month-AD-unique	9.1585	0.0001	up
Stard3	3-month-AD-unique	4.09057	0.0001	up
Stard9	3-month-AD-unique	5.90119	0.0001	up
Stat2	3-month-AD-unique	7.61176	0.0001	up
Stk32c	3-month-AD-unique	6.45121	0.0001	up
Stk35	3-month-AD-unique	7.04727	0.0001	up
Stmn1	3-month-AD-unique	4.20006	0.0001	up
Stmn2	3-month-AD-unique	4.46009	0.0001	up
Stra13	3-month-AD-unique	8.5763	0.0001	up
Stx16	3-month-AD-unique	7.73514	0.0001	up
Stx1a	3-month-AD-unique	7.42268	0.0001	up
Stx7	3-month-AD-unique	6.61976	0.0001	up
Sugt1	3-month-AD-unique	4.01048	0.0001	up
Supt16	3-month-AD-unique	7.55262	0.0001	up
Supt6	3-month-AD-unique	5.42347	0.0001	up
Suv420h1	3-month-AD-unique	2.08066	0.0001	up
Sv2a	3-month-AD-unique	5.30415	0.0001	up
Sv2b	3-month-AD-unique	4.55827	0.0001	up
Syncrip	3-month-AD-unique	7.58896	0.0001	up
Synm	3-month-AD-unique	3.69339	0.0001	up
Syt11	3-month-AD-unique	3.91839	0.0001	up
Syt5	3-month-AD-unique	8.32217	0.0001	up
Tacr1	3-month-AD-unique	6.91049	0.0001	up
Taf10	3-month-AD-unique	3.72356	0.0001	up
Taf1d	3-month-AD-unique	4.06896	0.0001	up
Taf4a	3-month-AD-unique	9.45964	0.0001	up
Tapbpl	3-month-AD-unique	9.59347	0.0001	up
Tatdn2	3-month-AD-unique	6.54854	0.0001	up
Tbc1d14	3-month-AD-unique	4.58015	0.0001	up
Tbc1d23	3-month-AD-unique	3.61392	0.0001	up
Tbccd1	3-month-AD-unique	4.67016	0.0001	up
Tbl2	3-month-AD-unique	4.88671	0.0001	up
Tbp	3-month-AD-unique	6.84896	0.0001	up
Tcaim	3-month-AD-unique	6.29198	0.0001	up
Tcp11l1	3-month-AD-unique	5.13313	0.0001	up
Tecpr1	3-month-AD-unique	9.79133	0.0001	up
Tecpr2	3-month-AD-unique	3.03092	0.0001	up
Tenm1	3-month-AD-unique	9.89671	0.0001	up
Tgoln1	3-month-AD-unique	5.05181	0.0001	up
Tgs1	3-month-AD-unique	5.80331	0.0001	up
Thap7	3-month-AD-unique	6.33991	0.0001	up
Thbs4	3-month-AD-unique	8.43517	0.0001	up
Thoc5	3-month-AD-unique	5.30512	0.0001	up
Thpo	3-month-AD-unique	7.55745	0.0001	up
Thrsp	3-month-AD-unique	5.89684	0.0001	up
Thumpd1	3-month-AD-unique	4.65076	0.0001	up
Timm8a1	3-month-AD-unique	6.87193	0.0001	up
Tkt	3-month-AD-unique	7.2773	0.0001	up
Tle1	3-month-AD-unique	6.64635	0.0001	up
Tlk2	3-month-AD-unique	6.14826	0.0001	up
Tln1	3-month-AD-unique	8.09645	0.0001	up
Tm7sf3	3-month-AD-unique	6.28645	0.0001	up
Tm9sf2	3-month-AD-unique	6.47233	0.0001	up
Tm9sf4	3-month-AD-unique	5.30536	0.0001	up
Tmcc3	3-month-AD-unique	8.13829	0.0001	up
Tmed9	3-month-AD-unique	4.37249	0.0001	up
Tmem132a	3-month-AD-unique	2.84599	0.0001	up
Tmem175	3-month-AD-unique	4.38704	0.0001	up
Tmem176b	3-month-AD-unique	3.06695	0.0001	up
Tmem181b-ps	3-month-AD-unique	3.07268	0.0001	up
Tmem201	3-month-AD-unique	8.20385	0.0001	up
Tmem25	3-month-AD-unique	2.02148	0.0001	up
Tmem39b	3-month-AD-unique	4.41841	0.0001	up
Tmem47	3-month-AD-unique	7.60703	0.0001	up
Tmem63b	3-month-AD-unique	2.04148	0.0001	up
Tmem65	3-month-AD-unique	7.38114	0.0001	up
Tmem98	3-month-AD-unique	4.23317	0.0001	up
Tmpo	3-month-AD-unique	7.26228	0.0001	up
Tmppe	3-month-AD-unique	4.80941	0.0001	up
Tmub2	3-month-AD-unique	2.26704	0.0001	up
Tnks1bp1	3-month-AD-unique	1.67506	0.0001	up
Tnks2	3-month-AD-unique	3.08066	0.0001	up
Tns3	3-month-AD-unique	7.48459	0.0001	up
Tor1aip2	3-month-AD-unique	6.31046	0.0001	up
Tor3a	3-month-AD-unique	4.41436	0.0001	up
Tpr	3-month-AD-unique	3.51517	0.0001	up
Traf3	3-month-AD-unique	6.5817	0.0001	up
Tram1	3-month-AD-unique	7.54803	0.0001	up
Trappc10	3-month-AD-unique	6.77935	0.0001	up
Trappc12	3-month-AD-unique	4.32697	0.0001	up
Trappc4	3-month-AD-unique	5.99262	0.0001	up
Triap1	3-month-AD-unique	3.57693	0.0001	up
Trim30c	3-month-AD-unique	2.55745	0.0001	up
Trim37	3-month-AD-unique	3.96286	0.0001	up
Trim44	3-month-AD-unique	4.56621	0.0001	up
Trmt12	3-month-AD-unique	8.20123	0.0001	up
Trp53i13	3-month-AD-unique	5.81617	0.0001	up
Trp53inp2	3-month-AD-unique	5.03548	0.0001	up
Trpc4ap	3-month-AD-unique	2.93546	0.0001	up
Trpc5	3-month-AD-unique	5.56295	0.0001	up
Trpm7	3-month-AD-unique	2.12543	0.0001	up
Trps1	3-month-AD-unique	6.99571	0.0001	up
Tsc2	3-month-AD-unique	6.42554	0.0001	up
Tsc22d4	3-month-AD-unique	3.45724	0.0001	up
Tsen15	3-month-AD-unique	2.90046	0.0001	up
Tsen34	3-month-AD-unique	3.80219	0.0001	up
Tshz2	3-month-AD-unique	6.63454	0.0001	up
Tsr2	3-month-AD-unique	2.82511	0.0001	up
Tssc1	3-month-AD-unique	8.06788	0.0001	up
Ttbk1	3-month-AD-unique	7.77477	0.0001	up
Ttc19	3-month-AD-unique	4.90448	0.0001	up
Ttc23	3-month-AD-unique	6.6179	0.0001	up
Ttc28	3-month-AD-unique	4.51244	0.0001	up
Ttll7	3-month-AD-unique	7.65626	0.0001	up
Tubb3	3-month-AD-unique	4.44029	0.0001	up
Tubgcp2	3-month-AD-unique	5.72347	0.0001	up
Tvp23b	3-month-AD-unique	9.0158	0.0001	up
Txn1	3-month-AD-unique	6.62931	0.0001	up
Txndc16	3-month-AD-unique	4.93593	0.0001	up
Txnl4a	3-month-AD-unique	5.48993	0.0001	up
U2surp	3-month-AD-unique	6.05615	0.0001	up
Ubald1	3-month-AD-unique	2.05195	0.0001	up
Ube2b	3-month-AD-unique	4.28688	0.0001	up
Ube2g1	3-month-AD-unique	2.56722	0.0001	up
Ube2h	3-month-AD-unique	3.13641	0.0001	up
Ube2i	3-month-AD-unique	4.58736	0.0001	up
Ube2q1	3-month-AD-unique	7.40545	0.0001	up
Ubl3	3-month-AD-unique	8.35573	0.0001	up
Ubl5	3-month-AD-unique	4.82562	0.0001	up
Ubqln1	3-month-AD-unique	7.09265	0.0001	up
Ubr1	3-month-AD-unique	4.75667	0.0001	up
Ubr2	3-month-AD-unique	7.8153	0.0001	up
Ubxn1	3-month-AD-unique	7.77092	0.0001	up
Ubxn2b	3-month-AD-unique	2.50504	0.0001	up
Uhmk1	3-month-AD-unique	6.03548	0.0001	up
Ulk2	3-month-AD-unique	2.81352	0.0001	up
Unc13b	3-month-AD-unique	2.63459	0.0001	up
Unc13d	3-month-AD-unique	3.82001	0.0001	up
Unkl	3-month-AD-unique	6.77241	0.0001	up
Upf2	3-month-AD-unique	4.33271	0.0001	up
Upf3b	3-month-AD-unique	6.5472	0.0001	up
Uqcc2	3-month-AD-unique	4.93263	0.0001	up
Use1	3-month-AD-unique	8.83974	0.0001	up
Usf1	3-month-AD-unique	4.76942	0.0001	up
Uso1	3-month-AD-unique	5.97842	0.0001	up
Usp11	3-month-AD-unique	2.02975	0.0001	up
Usp12	3-month-AD-unique	3.36737	0.0001	up
Usp16	3-month-AD-unique	2.18903	0.0001	up
Usp22	3-month-AD-unique	2.52857	0.0001	up
Usp47	3-month-AD-unique	5.91041	0.0001	up
Usp48	3-month-AD-unique	5.55111	0.0001	up
Usp49	3-month-AD-unique	3.11825	0.0001	up
Usp53	3-month-AD-unique	4.70966	0.0001	up
Usp7	3-month-AD-unique	4.50101	0.0001	up
Usp8	3-month-AD-unique	3.54308	0.0001	up
Vamp3	3-month-AD-unique	3.05079	0.0001	up
Vapb	3-month-AD-unique	4.1375	0.0001	up
Vcp	3-month-AD-unique	2.73913	0.0001	up
Vegfb	3-month-AD-unique	5.49121	0.0001	up
Vezf1	3-month-AD-unique	7.34604	0.0001	up
Vipr1	3-month-AD-unique	5.22612	0.0001	up
Vps16	3-month-AD-unique	5.53678	0.0001	up
Vps26b	3-month-AD-unique	2.25399	0.0001	up
Wars	3-month-AD-unique	9.34197	0.0001	up
Wasf1	3-month-AD-unique	1.59136	0.0001	up
Wasl	3-month-AD-unique	6.34199	0.0001	up
Wbscr17	3-month-AD-unique	3.45549	0.0001	up
Wdr12	3-month-AD-unique	5.14064	0.0001	up
Wdr35	3-month-AD-unique	7.42814	0.0001	up
Wdr64	3-month-AD-unique	3.26903	0.0001	up
Wdr75	3-month-AD-unique	9.59032	0.0001	up
Wdyhv1	3-month-AD-unique	9.04769	0.0001	up
Whsc1	3-month-AD-unique	2.87447	0.0001	up
Wiz	3-month-AD-unique	9.61385	0.0001	up
Wnk3	3-month-AD-unique	4.77628	0.0001	up
Wnt2	3-month-AD-unique	6.57536	0.0001	up
Wrn	3-month-AD-unique	5.18851	0.0001	up
Xkr4	3-month-AD-unique	4.58636	0.0001	up
Xrcc3	3-month-AD-unique	9.43818	0.0001	up
Yipf5	3-month-AD-unique	7.8218	0.0001	up
Ykt6	3-month-AD-unique	4.13614	0.0001	up
Zbtb12	3-month-AD-unique	5.17286	0.0001	up
Zbtb18	3-month-AD-unique	4.74201	0.0001	up
Zbtb32	3-month-AD-unique	10.1523	0.0001	up
Zbtb38	3-month-AD-unique	6.03151	0.0001	up
Zbtb41	3-month-AD-unique	4.91966	0.0001	up
Zbtb44	3-month-AD-unique	4.61804	0.0001	up
Zc3h13	3-month-AD-unique	3.61824	0.0001	up
Zc3hav1	3-month-AD-unique	9.31365	0.0001	up
Zc3hav1l	3-month-AD-unique	8.0649	0.0001	up
Zcchc4	3-month-AD-unique	7.39429	0.0001	up
Zdhhc7	3-month-AD-unique	7.12533	0.0001	up
Zeb2	3-month-AD-unique	3.1188	0.0001	up
Zfp101	3-month-AD-unique	3.16457	0.0001	up
Zfp131	3-month-AD-unique	7.83217	0.0001	up
Zfp14	3-month-AD-unique	4.12983	0.0001	up
Zfp146	3-month-AD-unique	5.95257	0.0001	up
Zfp182	3-month-AD-unique	6.88476	0.0001	up
Zfp217	3-month-AD-unique	7.47681	0.0001	up
Zfp219	3-month-AD-unique	3.15597	0.0001	up
Zfp236	3-month-AD-unique	3.2765	0.0001	up
Zfp263	3-month-AD-unique	8.23659	0.0001	up
Zfp281	3-month-AD-unique	5.09944	0.0001	up
Zfp286	3-month-AD-unique	3.82646	0.0001	up
Zfp316	3-month-AD-unique	2.71516	0.0001	up
Zfp319	3-month-AD-unique	3.54597	0.0001	up
Zfp366	3-month-AD-unique	4.21568	0.0001	up
Zfp428	3-month-AD-unique	5.25336	0.0001	up
Zfp451	3-month-AD-unique	3.93734	0.0001	up
Zfp553	3-month-AD-unique	8.7739	0.0001	up
Zfp609	3-month-AD-unique	4.55745	0.0001	up
Zfp655	3-month-AD-unique	4.2149	0.0001	up
Zfp691	3-month-AD-unique	7.51425	0.0001	up
Zfp74	3-month-AD-unique	8.27987	0.0001	up
Zfp746	3-month-AD-unique	6.9674	0.0001	up
Zfp788	3-month-AD-unique	7.12126	0.0001	up
Zfp84	3-month-AD-unique	2.94673	0.0001	up
Zfr	3-month-AD-unique	4.65783	0.0001	up
Zkscan2	3-month-AD-unique	5.80753	0.0001	up
Znhit1	3-month-AD-unique	6.46172	0.0001	up
Zrsr1	3-month-AD-unique	6.92845	0.0001	up
Zscan21	3-month-AD-unique	3.69079	0.0001	up
Zswim6	3-month-AD-unique	5.2162	0.0001	up
Dnajc13	overlay	1.02561	0.00604793	up
Vsnl1	overlay	1.04382	0.00983445	up
Stxbp5	overlay	1.05041	0.0282198	up
Fam189a1	overlay	1.06193	0.0440606	up
Asah2	overlay	1.07677	0.00194691	up
Clu	overlay	1.0874	0.00608979	up
Kidins220	overlay	1.09294	5.74118e-05	up
Cpeb4	overlay	1.14856	0.0292408	up
Flnb	overlay	1.16696	0.0293593	up
Acsl6	overlay	1.17355	0.00494248	up
Atp1a1	overlay	1.21673	0.00323019	up
Rtn3	overlay	1.22335	0.0224997	up
Cacna1d	overlay	1.27206	0.00444033	up
Akap8l	overlay	1.31938	0.0334518	up
Snrpn	overlay	1.3459	8.35249e-06	up
Lamp1	overlay	1.35601	0.00984354	up
Adcyap1r1	overlay	1.36479	0.000495847	up
Dock9	overlay	1.3648	0.0215405	up
Sdc4	overlay	1.36487	0.00194879	up
Utrn	overlay	1.36829	0.0109207	up
Gria1	overlay	1.40113	0.000531997	up
Fam193b	overlay	1.40823	0.010601	up
Gpd2	overlay	1.40892	0.00506334	up
Radil	overlay	1.42009	0.00799617	up
Scn8a	overlay	1.47159	0.000229141	up
Lama2	overlay	1.49428	0.000554226	up
Hipk1	overlay	1.52672	0.0165212	up
Gsr	overlay	1.54672	0.005314	up
Phlpp1	overlay	1.57366	0.000649965	up
Kmt2c	overlay	1.5882	0.00220977	up
Phf3	overlay	1.60322	0.00145053	up
Kcnma1	overlay	1.61015	0.0229461	up
Herc1	overlay	1.6167	0.00202727	up
Mapk9	overlay	1.62328	0.00316042	up
Fam179b	overlay	1.63754	0.00137461	up
Camk2b	overlay	1.65891	0.0216444	up
Tmem8	overlay	1.6762	0.0229747	up
Peg3	overlay	1.68012	0.000119742	up
Gabrb3	overlay	1.69257	0.00158937	up
Mapkapk2	overlay	1.70817	0.0396255	up
Dmxl2	overlay	1.72145	0.000422753	up
Zzef1	overlay	1.72545	0.0023092	up
Pcsk2	overlay	1.74791	0.0311001	up
Fnip1	overlay	1.75662	0.0154825	up
Bzrap1	overlay	1.76793	0.00182788	up
Cacna1i	overlay	1.78973	0.000523732	up
Fam107a	overlay	1.78975	0.00339467	up
Ywhaq	overlay	1.80408	0.00293488	up
Atp6v1c1	overlay	1.80775	0.0211151	up
Pa2g4	overlay	1.81117	0.00031462	up
Crbn	overlay	1.81607	0.000146431	up
Cntnap1	overlay	1.85657	0.0127697	up
Ube2o	overlay	1.86461	0.00250077	up
Prob1	overlay	1.87846	0.0123671	up
Ptprs	overlay	1.88071	0.00939101	up
Gpi1	overlay	1.94516	0.0123521	up
Abat	overlay	1.96765	0.00499443	up
Prkcb	overlay	1.98073	0.00251016	up
Luc7l3	overlay	1.9923	0.0407498	up
Rprd2	overlay	2.04039	0.00380239	up
Ctsb	overlay	2.05242	0.000236217	up
Dpp9	overlay	2.0529	0.0443586	up
Tjp1	overlay	2.06892	0.0112754	up
Arpc5	overlay	2.07155	0.00516682	up
Epb4.1l1	overlay	2.09955	0.0376632	up
Sema6b	overlay	2.12806	0.0423542	up
Ralgapa1	overlay	2.13187	1.74182e-05	up
Prkce	overlay	2.13422	8.40526e-07	up
Son	overlay	2.13453	0.0470503	up
H6pd	overlay	2.16029	0.0385235	up
Zcchc18	overlay	2.16483	0.00496954	up
Rab11fip4	overlay	2.18093	0.0214681	up
Fbxo11	overlay	2.19181	0.0134606	up
Kcnab1	overlay	2.2072	0.0113946	up
Tnrc6b	overlay	2.24139	0.000715146	up
Vps13c	overlay	2.24671	0.00037314	up
Bptf	overlay	2.24691	0.0166824	up
Slc7a2	overlay	2.26656	0.0223864	up
Tef	overlay	2.27503	0.0437514	up
Ywhab	overlay	2.28421	0.00711455	up
Mau2	overlay	2.29063	0.000160405	up
Lrp1	overlay	2.29203	0.0284125	up
Mtx1	overlay	2.3016	0.00269828	up
Kndc1	overlay	2.33091	0.00226124	up
Adarb2	overlay	2.33187	0.0252792	up
Ube4a	overlay	2.33678	0.015887	up
Atp2b4	overlay	2.34243	0.0358886	up
Srrt	overlay	2.4082	0.001348	up
Shc3	overlay	2.41263	0.0460476	up
Puf60	overlay	2.4164	0.0102829	up
Nalcn	overlay	2.4613	0.0132895	up
Lasp1	overlay	2.4758	0.00244772	up
Ctxn1	overlay	2.47981	0.0198908	up
Trak2	overlay	2.48237	0.000899014	up
Gdi2	overlay	2.51786	5.94558e-05	up
Kpnb1	overlay	2.53273	0.000393957	up
Fyco1	overlay	2.60187	0.000334232	up
Fastk	overlay	2.69717	0.00486536	up
Ski	overlay	2.72079	0.00482294	up
Csmd1	overlay	2.76839	0.0350727	up
Eef1a2	overlay	2.83353	1.83581e-06	up
Ap3s2	overlay	2.84669	0.0333384	up
Kcnq2	overlay	2.85518	3.35785e-05	up
Hip1	overlay	2.8688	0.00175924	up
Fbxl16	overlay	2.94241	1.80472e-06	up
Cbx5	overlay	2.94956	0.00025026	up
Mapk8ip3	overlay	2.95793	0.0175015	up
Rcor3	overlay	2.95847	0.000245631	up
Stxbp5l	overlay	2.96079	0.000308621	up
Tmcc1	overlay	2.96704	0.000502946	up
Scamp5	overlay	2.97576	0.000539691	up
Pkm	overlay	2.99572	0.00218867	up
Kif5b	overlay	2.99903	0.00612298	up
Ank3	overlay	3.00163	0.00684311	up
Lhfpl2	overlay	3.02159	0.0242493	up
Syngr3	overlay	3.09561	0.00684712	up
Dlg2	overlay	3.12868	0.0245683	up
Ddah1	overlay	3.13653	0.034694	up
Rpl8	overlay	3.27493	0.0331521	up
Trhde	overlay	3.35909	0.0176455	up
Cdk17	overlay	3.36165	0.000286497	up
Gaa	overlay	3.37703	0.000137516	up
Eps15l1	overlay	3.39451	0.00075198	up
Ndufs7	overlay	3.42401	4.55708e-05	up
Ehd3	overlay	3.45226	0.00704582	up
Sel1l	overlay	3.48129	0.00681816	up
Sepn1	overlay	3.50996	0.0209514	up
Dnajc14	overlay	3.51816	1.42006e-05	up
Ankrd17	overlay	3.53901	0.0015497	up
Grm5	overlay	3.54826	0.0080545	up
Spast	overlay	3.55307	0.00496163	up
Cpd	overlay	3.58648	0.000248535	up
Astn1	overlay	3.60498	3.31152e-05	up
Man1a2	overlay	3.60853	0.0162447	up
Rhbdd3	overlay	3.64203	0.0338905	up
Asph	overlay	3.67618	0.000138763	up
Dnajc18	overlay	3.69208	0.007931	up
Ids	overlay	3.73162	1.6509e-07	up
Oxr1	overlay	3.78105	0.0302753	up
Synj1	overlay	3.81687	0.00556066	up
Gria3	overlay	3.86724	0.00654224	up
Kmt2e	overlay	3.88127	0.0196751	up
Ace	overlay	3.91807	0.00342125	up
Zhx3	overlay	3.92116	0.0485548	up
Myh9	overlay	3.9269	0.000409364	up
Aifm3	overlay	3.93186	0.000568965	up
Gcc2	overlay	3.95734	0.00910098	up
Strap	overlay	4.00147	0.0134779	up
Dync2h1	overlay	4.02441	0.0264762	up
Ank2	overlay	4.08901	0.0148387	up
Tnrc6a	overlay	4.08976	0.00600667	up
Epn2	overlay	4.09454	0.00719099	up
Arpp21	overlay	4.09603	0.00090898	up
Cacna1h	overlay	4.09929	0.00120463	up
L1cam	overlay	4.18367	0.00364434	up
Grik3	overlay	4.35535	3.92302e-05	up
Camkk1	overlay	4.37735	3.84934e-06	up
Tnrc6c	overlay	4.38446	0.0236707	up
Alkbh5	overlay	4.47708	0.00195747	up
Tada2b	overlay	4.4974	0.0241766	up
Nfib	overlay	4.52106	0.00439767	up
Hap1	overlay	4.5253	0.017835	up
Usp45	overlay	4.55157	0.0237248	up
Wipi2	overlay	4.58182	0.00762491	up
Mcf2l	overlay	4.70151	0.0440116	up
Hiat1	overlay	4.75001	0.00678649	up
Pds5b	overlay	4.80964	0.0357527	up
Kcna1	overlay	4.88019	0.0100397	up
Scrib	overlay	4.88927	0.000146781	up
Dchs1	overlay	4.96774	0.0113165	up
Rnf144a	overlay	5.05032	0.0209512	up
Pcdhga9	overlay	5.14041	0.0179022	up
Plxnd1	overlay	5.17834	0.0119653	up
Erbb4	overlay	5.25402	0.00305487	up
Setbp1	overlay	5.26122	0.0334313	up
Laptm4a	overlay	5.26571	1.5921e-06	up
Got2	overlay	5.39141	0.0236322	up
Cav1	overlay	5.43286	0.015378	up
Smarca2	overlay	5.57384	0.0309089	up
Rab3gap1	overlay	5.74043	0.0146105	up
Krt8	overlay	5.80631	0.00336446	up
Chd9	overlay	6.00643	0.0265983	up
Sorcs1	overlay	6.02907	1.4799e-05	up
Trim8	overlay	6.09125	0.0497953	up
Nmt1	overlay	6.47388	0.00587636	up
Crip1	overlay	6.61623	0.00414957	up
Kars	overlay	6.77002	0.0103283	up
S100a11	overlay	6.79854	0.00288028	up
Efr3b	overlay	7.11756	0.0362219	up
Hmox1	overlay	7.19685	0.00223484	up
Vps26a	overlay	7.20187	0.0131388	up
Stx3	overlay	7.33202	0.00115889	up
Twistnb	overlay	7.82285	0.0154495	up
Ccs	overlay	7.85008	0.00488635	up
Zfp97	overlay	7.93877	0.00321434	up
Ccl7	overlay	7.97384	0.00331527	up
S100a10	overlay	8.01323	0.0322242	up
Gldc	overlay	8.0418	0.0105578	up
Tmem37	overlay	8.42001	0.0038438	up
Ncoa7	overlay	9.00107	0.0468682	up

## Sheet: 3M-downregulated ac4C mRNA
GeneName	Group	log2（FC）	adj-p	regulation
0610009B22Rik	3-month-AD-absent	-5.03811	0.0001	down
1190005I06Rik	3-month-AD-absent	-6.32703	0.0001	down
1700003M02Rik	3-month-AD-absent	-2.89982	0.0001	down
1700019D03Rik	3-month-AD-absent	-5.87258	0.0001	down
2010111I01Rik	3-month-AD-absent	-7.6494	0.0001	down
2310011J03Rik	3-month-AD-absent	-7.9509	0.0001	down
2410089E03Rik	3-month-AD-absent	-7.90545	0.0001	down
2510003E04Rik	3-month-AD-absent	-6.72588	0.0001	down
2610015P09Rik	3-month-AD-absent	-5.3153	0.0001	down
2610507B11Rik	3-month-AD-absent	-5.94236	0.0001	down
2700049A03Rik	3-month-AD-absent	-4.31928	0.0001	down
2810408M09Rik	3-month-AD-absent	-2.91456	0.0001	down
3632451O06Rik	3-month-AD-absent	-2.16993	0.0001	down
4930402H24Rik	3-month-AD-absent	-6.74034	0.0001	down
4931428F04Rik	3-month-AD-absent	-5.94813	0.0001	down
5730409E04Rik	3-month-AD-absent	-6.18296	0.0001	down
5830462I19Rik	3-month-AD-absent	-5.89619	0.0001	down
8430419L09Rik	3-month-AD-absent	-3.83491	0.0001	down
9030624J02Rik	3-month-AD-absent	-2.37016	0.0001	down
9430020K01Rik	3-month-AD-absent	-2.40418	0.0001	down
A330017A19Rik	3-month-AD-absent	-6.8535	0.0001	down
A830010M20Rik	3-month-AD-absent	-5.15489	0.0001	down
A930033H14Rik	3-month-AD-absent	-8.20849	0.0001	down
Aak1	3-month-AD-absent	-7.05141	0.0001	down
Aarsd1	3-month-AD-absent	-3.14893	0.0001	down
Aatk	3-month-AD-absent	-5.81515	0.0001	down
Abca1	3-month-AD-absent	-5.70819	0.0001	down
Abca2	3-month-AD-absent	-4.65096	0.0001	down
Abcb7	3-month-AD-absent	-5.85416	0.0001	down
Abce1	3-month-AD-absent	-7.74427	0.0001	down
Abcf1	3-month-AD-absent	-4.36551	0.0001	down
Abcf2	3-month-AD-absent	-5.99224	0.0001	down
Abhd13	3-month-AD-absent	-3.99488	0.0001	down
Abhd14a	3-month-AD-absent	-9.71672	0.0001	down
Abhd16a	3-month-AD-absent	-4.24615	0.0001	down
Abtb1	3-month-AD-absent	-7.18286	0.0001	down
Acaca	3-month-AD-absent	-9.7655	0.0001	down
Acad8	3-month-AD-absent	-4.20607	0.0001	down
Acin1	3-month-AD-absent	-5.50832	0.0001	down
Acly	3-month-AD-absent	-7.35913	0.0001	down
Acot7	3-month-AD-absent	-6.35685	0.0001	down
Acsf3	3-month-AD-absent	-8.18213	0.0001	down
Acsl3	3-month-AD-absent	-6.24926	0.0001	down
Actr10	3-month-AD-absent	-3.32625	0.0001	down
Actr1b	3-month-AD-absent	-4.85233	0.0001	down
Actr3	3-month-AD-absent	-4.46467	0.0001	down
Actr3b	3-month-AD-absent	-6.17259	0.0001	down
Acvr1b	3-month-AD-absent	-4.85499	0.0001	down
Adam8	3-month-AD-absent	-8.86633	0.0001	down
Adamts15	3-month-AD-absent	-7.50367	0.0001	down
Adap1	3-month-AD-absent	-6.91767	0.0001	down
Adap2	3-month-AD-absent	-7.89476	0.0001	down
Adck5	3-month-AD-absent	-5.30293	0.0001	down
Adcy3	3-month-AD-absent	-3.55131	0.0001	down
Add3	3-month-AD-absent	-6.26934	0.0001	down
Adnp	3-month-AD-absent	-4.57934	0.0001	down
Adnp2	3-month-AD-absent	-6.76571	0.0001	down
Adra1d	3-month-AD-absent	-7.97074	0.0001	down
Aftph	3-month-AD-absent	-3.45681	0.0001	down
Agap3	3-month-AD-absent	-6.65029	0.0001	down
Agfg2	3-month-AD-absent	-5.06019	0.0001	down
Ago3	3-month-AD-absent	-3.55704	0.0001	down
Agpat6	3-month-AD-absent	-5.86468	0.0001	down
Ahdc1	3-month-AD-absent	-3.488	0.0001	down
Ahi1	3-month-AD-absent	-2.47854	0.0001	down
Ahnak	3-month-AD-absent	-4.54556	0.0001	down
Ahnak2	3-month-AD-absent	-7.19068	0.0001	down
Ahsa2	3-month-AD-absent	-5.75007	0.0001	down
AI464131	3-month-AD-absent	-4.06695	0.0001	down
Ak1	3-month-AD-absent	-7.261	0.0001	down
Akap11	3-month-AD-absent	-2.60249	0.0001	down
Akap2	3-month-AD-absent	-3.81933	0.0001	down
Akap5	3-month-AD-absent	-6.73475	0.0001	down
Aktip	3-month-AD-absent	-2.46467	0.0001	down
Aldh16a1	3-month-AD-absent	-2.64386	0.0001	down
Aldh18a1	3-month-AD-absent	-6.47411	0.0001	down
Aldh1b1	3-month-AD-absent	-4.71278	0.0001	down
Aldh4a1	3-month-AD-absent	-8.12343	0.0001	down
Aldh7a1	3-month-AD-absent	-7.73177	0.0001	down
Aldh9a1	3-month-AD-absent	-2.32289	0.0001	down
Aloxe3	3-month-AD-absent	-6.41948	0.0001	down
Alx3	3-month-AD-absent	-6.84227	0.0001	down
Alx4	3-month-AD-absent	-9.30514	0.0001	down
Ambra1	3-month-AD-absent	-5.97743	0.0001	down
Amer3	3-month-AD-absent	-6.92959	0.0001	down
Amfr	3-month-AD-absent	-5.57844	0.0001	down
Amot	3-month-AD-absent	-4.65076	0.0001	down
Amz1	3-month-AD-absent	-3.42626	0.0001	down
Anapc1	3-month-AD-absent	-7.9256	0.0001	down
Anapc2	3-month-AD-absent	-7.4226	0.0001	down
Ank	3-month-AD-absent	-8.12491	0.0001	down
Ankle2	3-month-AD-absent	-7.04097	0.0001	down
Ankrd10	3-month-AD-absent	-7.732	0.0001	down
Ankrd11	3-month-AD-absent	-5.64856	0.0001	down
Ankrd24	3-month-AD-absent	-2.15704	0.0001	down
Ankrd27	3-month-AD-absent	-8.74142	0.0001	down
Ankrd34a	3-month-AD-absent	-5.42167	0.0001	down
Ankrd46	3-month-AD-absent	-3.25046	0.0001	down
Ankrd50	3-month-AD-absent	-2.09649	0.0001	down
Anp32a	3-month-AD-absent	-3.35426	0.0001	down
Anxa11	3-month-AD-absent	-7.35382	0.0001	down
Ap1b1	3-month-AD-absent	-3.78869	0.0001	down
Ap1m1	3-month-AD-absent	-2.41594	0.0001	down
Ap2m1	3-month-AD-absent	-6.20672	0.0001	down
Ap2s1	3-month-AD-absent	-4.23419	0.0001	down
Ap3b1	3-month-AD-absent	-7.08874	0.0001	down
Apaf1	3-month-AD-absent	-8.73415	0.0001	down
Apba3	3-month-AD-absent	-4.16054	0.0001	down
Aph1a	3-month-AD-absent	-3.38082	0.0001	down
Api5	3-month-AD-absent	-5.63517	0.0001	down
Apln	3-month-AD-absent	-2.66827	0.0001	down
Apoo-ps	3-month-AD-absent	-8.31815	0.0001	down
App	3-month-AD-absent	-4.88915	0.0001	down
Aprt	3-month-AD-absent	-7.97711	0.0001	down
Aqp4	3-month-AD-absent	-7.79773	0.0001	down
Arel1	3-month-AD-absent	-1.81147	0.0001	down
Arf3	3-month-AD-absent	-4.02	0.0001	down
Arfgap3	3-month-AD-absent	-7.2593	0.0001	down
Arg2	3-month-AD-absent	-3.0681	0.0001	down
Arhgap12	3-month-AD-absent	-5.12681	0.0001	down
Arhgap26	3-month-AD-absent	-4.73082	0.0001	down
Arhgap33	3-month-AD-absent	-6.80232	0.0001	down
Arhgap44	3-month-AD-absent	-3.70118	0.0001	down
Arhgef10l	3-month-AD-absent	-3.63962	0.0001	down
Arhgef25	3-month-AD-absent	-3.5269	0.0001	down
Arhgef3	3-month-AD-absent	-8.46938	0.0001	down
Arhgef6	3-month-AD-absent	-3.08293	0.0001	down
Arid2	3-month-AD-absent	-7.19856	0.0001	down
Arl10	3-month-AD-absent	-3.62644	0.0001	down
Armc1	3-month-AD-absent	-6.77935	0.0001	down
Armc9	3-month-AD-absent	-3.22033	0.0001	down
Armcx2	3-month-AD-absent	-2.88947	0.0001	down
Armcx4	3-month-AD-absent	-3.53149	0.0001	down
Arpc1b	3-month-AD-absent	-5.59554	0.0001	down
Arpp19	3-month-AD-absent	-7.74634	0.0001	down
Asap1	3-month-AD-absent	-4.2859	0.0001	down
Asap2	3-month-AD-absent	-4.24235	0.0001	down
Asb1	3-month-AD-absent	-5.47638	0.0001	down
Asb8	3-month-AD-absent	-8.86564	0.0001	down
Ascc1	3-month-AD-absent	-8.74833	0.0001	down
Asic1	3-month-AD-absent	-5.44383	0.0001	down
Asl	3-month-AD-absent	-3.20633	0.0001	down
Asxl2	3-month-AD-absent	-5.78799	0.0001	down
Asxl3	3-month-AD-absent	-5.11214	0.0001	down
Atad1	3-month-AD-absent	-3.70745	0.0001	down
Atad5	3-month-AD-absent	-7.79197	0.0001	down
Atf2	3-month-AD-absent	-2.47249	0.0001	down
Atf6	3-month-AD-absent	-7.62659	0.0001	down
Atg9a	3-month-AD-absent	-4.05861	0.0001	down
Atn1	3-month-AD-absent	-3.05427	0.0001	down
Atp2c1	3-month-AD-absent	-7.72967	0.0001	down
Atp5f1	3-month-AD-absent	-1.48886	0.0001	down
Atp5g2	3-month-AD-absent	-6.35479	0.0001	down
Atp6v0a2	3-month-AD-absent	-3.09986	0.0001	down
Atp6v0b	3-month-AD-absent	-3.85333	0.0001	down
Atp6v0d1	3-month-AD-absent	-4.23138	0.0001	down
Atp6v0e2	3-month-AD-absent	-4.15354	0.0001	down
Atp6v1f	3-month-AD-absent	-7.1057	0.0001	down
Atp6v1h	3-month-AD-absent	-2.77681	0.0001	down
Atp8b2	3-month-AD-absent	-3.72901	0.0001	down
Atp9a	3-month-AD-absent	-3.12433	0.0001	down
Atr	3-month-AD-absent	-6.30658	0.0001	down
Atrn	3-month-AD-absent	-5.06393	0.0001	down
Atrx	3-month-AD-absent	-2.84666	0.0001	down
AU022252	3-month-AD-absent	-2.56234	0.0001	down
Avpi1	3-month-AD-absent	-2.7859	0.0001	down
B2m	3-month-AD-absent	-4.87102	0.0001	down
B3galt1	3-month-AD-absent	-4.33199	0.0001	down
B4galnt4	3-month-AD-absent	-2.79424	0.0001	down
Bag3	3-month-AD-absent	-6.52591	0.0001	down
Bag4	3-month-AD-absent	-6.1471	0.0001	down
Bag6	3-month-AD-absent	-4.84164	0.0001	down
Bahd1	3-month-AD-absent	-8.09914	0.0001	down
Baiap2	3-month-AD-absent	-5.3726	0.0001	down
Bak1	3-month-AD-absent	-10.0634	0.0001	down
Baz2a	3-month-AD-absent	-7.21801	0.0001	down
Bbs4	3-month-AD-absent	-6.47503	0.0001	down
BC005624	3-month-AD-absent	-9.25966	0.0001	down
BC024978	3-month-AD-absent	-3.06924	0.0001	down
Bcl2l1	3-month-AD-absent	-4.8898	0.0001	down
Bcl6	3-month-AD-absent	-7.14081	0.0001	down
Bcl9l	3-month-AD-absent	-5.4334	0.0001	down
Bdp1	3-month-AD-absent	-7.6965	0.0001	down
Begain	3-month-AD-absent	-9.58575	0.0001	down
Bgn	3-month-AD-absent	-7.40096	0.0001	down
Bhlhb9	3-month-AD-absent	-5.07253	0.0001	down
Bicc1	3-month-AD-absent	-3.58936	0.0001	down
Bicd1	3-month-AD-absent	-5.765	0.0001	down
Blcap	3-month-AD-absent	-5.34755	0.0001	down
Bmp7	3-month-AD-absent	-2.52523	0.0001	down
Bmpr2	3-month-AD-absent	-2.34009	0.0001	down
Bnip3	3-month-AD-absent	-2.488	0.0001	down
Bod1	3-month-AD-absent	-4.24387	0.0001	down
Bop1	3-month-AD-absent	-5.12336	0.0001	down
Brd1	3-month-AD-absent	-3.37063	0.0001	down
Brf1	3-month-AD-absent	-4.65611	0.0001	down
Brpf1	3-month-AD-absent	-5.88011	0.0001	down
Brsk2	3-month-AD-absent	-3.66221	0.0001	down
Brwd3	3-month-AD-absent	-6.01443	0.0001	down
Bsdc1	3-month-AD-absent	-3.3011	0.0001	down
Bsg	3-month-AD-absent	-5.11963	0.0001	down
Btbd6	3-month-AD-absent	-2.25197	0.0001	down
Btg1	3-month-AD-absent	-6.39985	0.0001	down
Btg2	3-month-AD-absent	-8.60797	0.0001	down
C130050O18Rik	3-month-AD-absent	-6.86381	0.0001	down
C1qbp	3-month-AD-absent	-3.79597	0.0001	down
C1qc	3-month-AD-absent	-4.06235	0.0001	down
C77080	3-month-AD-absent	-5.88158	0.0001	down
Cables2	3-month-AD-absent	-5.52388	0.0001	down
Cacfd1	3-month-AD-absent	-6.98914	0.0001	down
Cachd1	3-month-AD-absent	-7.95041	0.0001	down
Cacna1b	3-month-AD-absent	-7.14333	0.0001	down
Cacna1e	3-month-AD-absent	-7.35922	0.0001	down
Cacna2d2	3-month-AD-absent	-2.58576	0.0001	down
Cacna2d3	3-month-AD-absent	-6.19921	0.0001	down
Cacnb4	3-month-AD-absent	-2.26903	0.0001	down
Cacng3	3-month-AD-absent	-7.95286	0.0001	down
Cacng7	3-month-AD-absent	-3.4974	0.0001	down
Cacng8	3-month-AD-absent	-3.79286	0.0001	down
Cad	3-month-AD-absent	-2.77821	0.0001	down
Cadm1	3-month-AD-absent	-6.5437	0.0001	down
Cadps	3-month-AD-absent	-4.64174	0.0001	down
Camk1	3-month-AD-absent	-7.2496	0.0001	down
Camk1d	3-month-AD-absent	-3.93042	0.0001	down
Camk2n1	3-month-AD-absent	-3.90143	0.0001	down
Camk2n2	3-month-AD-absent	-5.34625	0.0001	down
Camkv	3-month-AD-absent	-4.74147	0.0001	down
Camta1	3-month-AD-absent	-6.64506	0.0001	down
Cand1	3-month-AD-absent	-4.57026	0.0001	down
Cant1	3-month-AD-absent	-3.21878	0.0001	down
Caprin1	3-month-AD-absent	-6.18851	0.0001	down
Capza2	3-month-AD-absent	-1.57208	0.0001	down
Capzb	3-month-AD-absent	-2.22033	0.0001	down
Car10	3-month-AD-absent	-6.40145	0.0001	down
Card14	3-month-AD-absent	-4.34743	0.0001	down
Cask	3-month-AD-absent	-8.85652	0.0001	down
Caskin1	3-month-AD-absent	-6.95691	0.0001	down
Cbfa2t2	3-month-AD-absent	-5.01614	0.0001	down
Cblb	3-month-AD-absent	-3.56316	0.0001	down
Cbs	3-month-AD-absent	-8.61891	0.0001	down
Cc2d1b	3-month-AD-absent	-3.16564	0.0001	down
Cc2d2a	3-month-AD-absent	-4.22239	0.0001	down
Ccdc105	3-month-AD-absent	-6.10936	0.0001	down
Ccdc127	3-month-AD-absent	-6.57894	0.0001	down
Ccdc129	3-month-AD-absent	-5.17991	0.0001	down
Ccdc138	3-month-AD-absent	-6.49639	0.0001	down
Ccdc167	3-month-AD-absent	-2.99699	0.0001	down
Ccdc41	3-month-AD-absent	-6.65129	0.0001	down
Ccdc6	3-month-AD-absent	-2.39963	0.0001	down
Ccdc85c	3-month-AD-absent	-6.0521	0.0001	down
Ccl27b	3-month-AD-absent	-4.19849	0.0001	down
Ccpg1	3-month-AD-absent	-2.91393	0.0001	down
Ccrn4l	3-month-AD-absent	-3.43829	0.0001	down
Cd44	3-month-AD-absent	-3.65	0.0001	down
Cd72	3-month-AD-absent	-6.07432	0.0001	down
Cd99l2	3-month-AD-absent	-5.27575	0.0001	down
Cdc40	3-month-AD-absent	-7.03375	0.0001	down
Cdc42bpb	3-month-AD-absent	-5.58946	0.0001	down
Cdk12	3-month-AD-absent	-4.42872	0.0001	down
Cdk13	3-month-AD-absent	-3.99156	0.0001	down
Cdk5r1	3-month-AD-absent	-2.65535	0.0001	down
Cdk5rap2	3-month-AD-absent	-6.84825	0.0001	down
Cdk9	3-month-AD-absent	-5.26391	0.0001	down
Cdkn2d	3-month-AD-absent	-6.70823	0.0001	down
Celf1	3-month-AD-absent	-5.56082	0.0001	down
Cep104	3-month-AD-absent	-6.8449	0.0001	down
Cep350	3-month-AD-absent	-8.06116	0.0001	down
Cers2	3-month-AD-absent	-8.81611	0.0001	down
Cfdp1	3-month-AD-absent	-3.6198	0.0001	down
Cfh	3-month-AD-absent	-3.25952	0.0001	down
Champ1	3-month-AD-absent	-2.25096	0.0001	down
Chchd10	3-month-AD-absent	-3.86691	0.0001	down
Chd8	3-month-AD-absent	-3.83188	0.0001	down
Chgb	3-month-AD-absent	-6.17199	0.0001	down
Chic2	3-month-AD-absent	-3.60011	0.0001	down
Chl1	3-month-AD-absent	-3.77083	0.0001	down
Chmp3	3-month-AD-absent	-2.15812	0.0001	down
Chordc1	3-month-AD-absent	-6.87987	0.0001	down
Chp1	3-month-AD-absent	-6.81698	0.0001	down
Chrm3	3-month-AD-absent	-6.98292	0.0001	down
Chrnb2	3-month-AD-absent	-3.37944	0.0001	down
Chst10	3-month-AD-absent	-8.57091	0.0001	down
Chsy1	3-month-AD-absent	-4.05543	0.0001	down
Cib2	3-month-AD-absent	-8.78057	0.0001	down
Cib3	3-month-AD-absent	-6.88886	0.0001	down
Cic	3-month-AD-absent	-3.68743	0.0001	down
Cisd1	3-month-AD-absent	-9.44331	0.0001	down
Ckap5	3-month-AD-absent	-3.27202	0.0001	down
Ckmt1	3-month-AD-absent	-5.98641	0.0001	down
Clcn2	3-month-AD-absent	-1.83592	0.0001	down
Cldn5	3-month-AD-absent	-6.24856	0.0001	down
Clint1	3-month-AD-absent	-7.07132	0.0001	down
Clip1	3-month-AD-absent	-8.14988	0.0001	down
Clip3	3-month-AD-absent	-3.65191	0.0001	down
Clptm1	3-month-AD-absent	-7.30268	0.0001	down
Clstn1	3-month-AD-absent	-3.63382	0.0001	down
Clstn2	3-month-AD-absent	-3.12928	0.0001	down
Clvs2	3-month-AD-absent	-2.2162	0.0001	down
Cmip	3-month-AD-absent	-8.29944	0.0001	down
Cnnm2	3-month-AD-absent	-7.85501	0.0001	down
Cnnm3	3-month-AD-absent	-5.64453	0.0001	down
Cnot6l	3-month-AD-absent	-7.31503	0.0001	down
Cntfr	3-month-AD-absent	-5.36888	0.0001	down
Cntnap2	3-month-AD-absent	-7.69766	0.0001	down
Cntnap4	3-month-AD-absent	-3.26103	0.0001	down
Coa3	3-month-AD-absent	-4.99141	0.0001	down
Cobll1	3-month-AD-absent	-3.21671	0.0001	down
Cog1	3-month-AD-absent	-2.29572	0.0001	down
Cog7	3-month-AD-absent	-2.17526	0.0001	down
Cog8	3-month-AD-absent	-4.21904	0.0001	down
Col11a1	3-month-AD-absent	-6.49399	0.0001	down
Col16a1	3-month-AD-absent	-7.34749	0.0001	down
Col25a1	3-month-AD-absent	-5.96239	0.0001	down
Col5a1	3-month-AD-absent	-4.79805	0.0001	down
Commd1	3-month-AD-absent	-5.32661	0.0001	down
Commd3	3-month-AD-absent	-5.25915	0.0001	down
Commd7	3-month-AD-absent	-8.45304	0.0001	down
Copb1	3-month-AD-absent	-4.90207	0.0001	down
Copb2	3-month-AD-absent	-2.76907	0.0001	down
Copg1	3-month-AD-absent	-4.31783	0.0001	down
Coprs	3-month-AD-absent	-6.67167	0.0001	down
Cops6	3-month-AD-absent	-4.7241	0.0001	down
Coro1a	3-month-AD-absent	-5.49559	0.0001	down
Cox15	3-month-AD-absent	-5.08789	0.0001	down
Cox7b	3-month-AD-absent	-3.18163	0.0001	down
Cp	3-month-AD-absent	-4.31976	0.0001	down
Cpeb2	3-month-AD-absent	-4.65287	0.0001	down
Cpne5	3-month-AD-absent	-2.38681	0.0001	down
Cr1l	3-month-AD-absent	-6.27482	0.0001	down
Creb1	3-month-AD-absent	-7.98495	0.0001	down
Creb3l2	3-month-AD-absent	-9.76484	0.0001	down
Crmp1	3-month-AD-absent	-7.14289	0.0001	down
Crocc	3-month-AD-absent	-4.60565	0.0001	down
Crtac1	3-month-AD-absent	-7.28408	0.0001	down
Crtap	3-month-AD-absent	-9.23761	0.0001	down
Cry1	3-month-AD-absent	-9.13529	0.0001	down
Cs	3-month-AD-absent	-5.19823	0.0001	down
Csde1	3-month-AD-absent	-5.75853	0.0001	down
Cse1l	3-month-AD-absent	-4.58876	0.0001	down
Csmd3	3-month-AD-absent	-2.44272	0.0001	down
Csnk1a1	3-month-AD-absent	-2.92979	0.0001	down
Csnk1e	3-month-AD-absent	-6.49276	0.0001	down
Csnk1g1	3-month-AD-absent	-5.41041	0.0001	down
Csnk1g3	3-month-AD-absent	-4.11242	0.0001	down
Cspg4	3-month-AD-absent	-3.52857	0.0001	down
Cspp1	3-month-AD-absent	-5.17925	0.0001	down
Csrnp3	3-month-AD-absent	-5.28454	0.0001	down
Ctnna2	3-month-AD-absent	-6.47043	0.0001	down
Ctnnd1	3-month-AD-absent	-5.7021	0.0001	down
Ctr9	3-month-AD-absent	-5.27736	0.0001	down
Ctsd	3-month-AD-absent	-2.2459	0.0001	down
Cttn	3-month-AD-absent	-7.68028	0.0001	down
Cul1	3-month-AD-absent	-6.19285	0.0001	down
Cwf19l2	3-month-AD-absent	-7.65654	0.0001	down
Cx3cl1	3-month-AD-absent	-5.11034	0.0001	down
Cx3cr1	3-month-AD-absent	-3.97911	0.0001	down
Cxcl12	3-month-AD-absent	-7.29554	0.0001	down
Cyb5d2	3-month-AD-absent	-8.14221	0.0001	down
Cyhr1	3-month-AD-absent	-5.19587	0.0001	down
D17H6S53E	3-month-AD-absent	-3.28392	0.0001	down
D230025D16Rik	3-month-AD-absent	-3.55131	0.0001	down
D430041D05Rik	3-month-AD-absent	-8.6261	0.0001	down
D5Ertd579e	3-month-AD-absent	-4.03328	0.0001	down
D630045J12Rik	3-month-AD-absent	-8.89716	0.0001	down
D930015E06Rik	3-month-AD-absent	-5.35978	0.0001	down
Daam1	3-month-AD-absent	-6.68168	0.0001	down
Daam2	3-month-AD-absent	-4.23215	0.0001	down
Dab2ip	3-month-AD-absent	-1.8679	0.0001	down
Dact3	3-month-AD-absent	-5.94572	0.0001	down
Dagla	3-month-AD-absent	-2.58256	0.0001	down
Dap	3-month-AD-absent	-4.15299	0.0001	down
Dapk1	3-month-AD-absent	-2.85732	0.0001	down
Dbp	3-month-AD-absent	-7.11009	0.0001	down
Dcaf17	3-month-AD-absent	-2.3914	0.0001	down
Dcn	3-month-AD-absent	-7.42235	0.0001	down
Dctn1	3-month-AD-absent	-5.96293	0.0001	down
Dctn5	3-month-AD-absent	-6.07089	0.0001	down
Dcun1d3	3-month-AD-absent	-5.67929	0.0001	down
Ddhd1	3-month-AD-absent	-2.88232	0.0001	down
Ddi2	3-month-AD-absent	-7.56194	0.0001	down
Ddn	3-month-AD-absent	-2.25096	0.0001	down
Ddr1	3-month-AD-absent	-7.75582	0.0001	down
Ddx19b	3-month-AD-absent	-7.48148	0.0001	down
Ddx23	3-month-AD-absent	-2.70487	0.0001	down
Ddx26b	3-month-AD-absent	-3.42626	0.0001	down
Ddx39b	3-month-AD-absent	-1.84933	0.0001	down
Decr1	3-month-AD-absent	-4.51433	0.0001	down
Dedd	3-month-AD-absent	-2.76058	0.0001	down
Dennd1a	3-month-AD-absent	-4.72792	0.0001	down
Dennd3	3-month-AD-absent	-8.8916	0.0001	down
Dennd4b	3-month-AD-absent	-2.89724	0.0001	down
Dennd5b	3-month-AD-absent	-5.28281	0.0001	down
Dgcr14	3-month-AD-absent	-2.68257	0.0001	down
Dgcr8	3-month-AD-absent	-5.35038	0.0001	down
Dgka	3-month-AD-absent	-7.03243	0.0001	down
Dgkd	3-month-AD-absent	-7.30214	0.0001	down
Dhcr24	3-month-AD-absent	-4.37874	0.0001	down
Dhx15	3-month-AD-absent	-8.30078	0.0001	down
Dhx32	3-month-AD-absent	-7.64717	0.0001	down
Diap1	3-month-AD-absent	-4.6096	0.0001	down
Dio3	3-month-AD-absent	-3.29131	0.0001	down
Dip2a	3-month-AD-absent	-6.69738	0.0001	down
Dis3l2	3-month-AD-absent	-8.23268	0.0001	down
Dkk3	3-month-AD-absent	-2.12983	0.0001	down
Dlat	3-month-AD-absent	-3.41414	0.0001	down
Dlec1	3-month-AD-absent	-5.07053	0.0001	down
Dlg3	3-month-AD-absent	-4.566	0.0001	down
Dlg5	3-month-AD-absent	-5.63778	0.0001	down
Dlgap1	3-month-AD-absent	-5.03504	0.0001	down
Dlk2	3-month-AD-absent	-5.97116	0.0001	down
Dmd	3-month-AD-absent	-5.45066	0.0001	down
Dmtn	3-month-AD-absent	-1.54102	0.0001	down
Dmxl1	3-month-AD-absent	-2.39963	0.0001	down
Dnaja2	3-month-AD-absent	-4.01644	0.0001	down
Dnajb11	3-month-AD-absent	-7.89486	0.0001	down
Dnajc16	3-month-AD-absent	-3.04089	0.0001	down
Dnajc2	3-month-AD-absent	-5.09269	0.0001	down
Dnajc27	3-month-AD-absent	-4.37666	0.0001	down
Dnlz	3-month-AD-absent	-4.65745	0.0001	down
Doc2b	3-month-AD-absent	-5.61941	0.0001	down
Dock1	3-month-AD-absent	-5.3572	0.0001	down
Dock5	3-month-AD-absent	-7.94848	0.0001	down
Dos	3-month-AD-absent	-4.67224	0.0001	down
Dot1l	3-month-AD-absent	-9.06284	0.0001	down
Dpf2	3-month-AD-absent	-5.08179	0.0001	down
Dpp8	3-month-AD-absent	-5.21878	0.0001	down
Dpysl5	3-month-AD-absent	-8.93225	0.0001	down
Drc1	3-month-AD-absent	-6.30177	0.0001	down
Dscaml1	3-month-AD-absent	-4.35238	0.0001	down
Dsg2	3-month-AD-absent	-8.51098	0.0001	down
Dtx3	3-month-AD-absent	-6.73145	0.0001	down
Dtx4	3-month-AD-absent	-4.27699	0.0001	down
Dus1l	3-month-AD-absent	-2.82646	0.0001	down
Dus3l	3-month-AD-absent	-4.56194	0.0001	down
Dynlrb1	3-month-AD-absent	-4.20477	0.0001	down
Dzip1	3-month-AD-absent	-5.23777	0.0001	down
Dzip3	3-month-AD-absent	-3.03621	0.0001	down
E130309D14Rik	3-month-AD-absent	-2.80529	0.0001	down
E2f1	3-month-AD-absent	-3.27053	0.0001	down
E2f3	3-month-AD-absent	-5.84097	0.0001	down
Ebf4	3-month-AD-absent	-4.07039	0.0001	down
Ece1	3-month-AD-absent	-4.81967	0.0001	down
Edem2	3-month-AD-absent	-7.98025	0.0001	down
Eef1a1	3-month-AD-absent	-3.33247	0.0001	down
Efr3a	3-month-AD-absent	-6.69009	0.0001	down
Eftud2	3-month-AD-absent	-3.65497	0.0001	down
Egfl7	3-month-AD-absent	-5.05253	0.0001	down
Ehbp1	3-month-AD-absent	-4.8046	0.0001	down
Eid1	3-month-AD-absent	-2.03562	0.0001	down
Eif1a	3-month-AD-absent	-4.41346	0.0001	down
Eif1ax	3-month-AD-absent	-4.61334	0.0001	down
Eif2b4	3-month-AD-absent	-8.25057	0.0001	down
Eif2s2	3-month-AD-absent	-5.20646	0.0001	down
Eif3d	3-month-AD-absent	-8.54626	0.0001	down
Eif3e	3-month-AD-absent	-3.05253	0.0001	down
Eif4h	3-month-AD-absent	-3.75702	0.0001	down
Eif5	3-month-AD-absent	-2.35332	0.0001	down
Elac2	3-month-AD-absent	-3.35802	0.0001	down
Elavl3	3-month-AD-absent	-6.77457	0.0001	down
Elf2	3-month-AD-absent	-4.53232	0.0001	down
Elk1	3-month-AD-absent	-7.86831	0.0001	down
Elk4	3-month-AD-absent	-4.92695	0.0001	down
Elmo1	3-month-AD-absent	-6.47433	0.0001	down
Elmo2	3-month-AD-absent	-3.01436	0.0001	down
Elof1	3-month-AD-absent	-3.61157	0.0001	down
Emc1	3-month-AD-absent	-6.5744	0.0001	down
Emc4	3-month-AD-absent	-4.52231	0.0001	down
Emc7	3-month-AD-absent	-2.78171	0.0001	down
Emd	3-month-AD-absent	-8.85972	0.0001	down
Eml5	3-month-AD-absent	-7.51801	0.0001	down
Endod1	3-month-AD-absent	-6.36083	0.0001	down
Eno1	3-month-AD-absent	-4.98732	0.0001	down
Enpp5	3-month-AD-absent	-4.37897	0.0001	down
Enthd2	3-month-AD-absent	-6.92362	0.0001	down
Entpd1	3-month-AD-absent	-8.35112	0.0001	down
Entpd4	3-month-AD-absent	-4.34814	0.0001	down
Ep300	3-month-AD-absent	-4.46118	0.0001	down
Epb4.1l2	3-month-AD-absent	-5.33664	0.0001	down
Epb4.1l3	3-month-AD-absent	-4.01881	0.0001	down
Epc2	3-month-AD-absent	-3.34293	0.0001	down
Epg5	3-month-AD-absent	-4.61687	0.0001	down
Epha10	3-month-AD-absent	-6.43979	0.0001	down
Epha7	3-month-AD-absent	-3.54102	0.0001	down
Ephb4	3-month-AD-absent	-2.85997	0.0001	down
Ephb6	3-month-AD-absent	-8.14748	0.0001	down
Eps8l3	3-month-AD-absent	-9.30389	0.0001	down
Ept1	3-month-AD-absent	-3.51686	0.0001	down
Erbb3	3-month-AD-absent	-4.36364	0.0001	down
Ercc6	3-month-AD-absent	-5.29744	0.0001	down
Ergic3	3-month-AD-absent	-7.47946	0.0001	down
Esam	3-month-AD-absent	-4.71058	0.0001	down
Esd	3-month-AD-absent	-9.21387	0.0001	down
Esyt2	3-month-AD-absent	-2.92473	0.0001	down
Etf1	3-month-AD-absent	-4.71534	0.0001	down
Etnk1	3-month-AD-absent	-4.59713	0.0001	down
Etv1	3-month-AD-absent	-4.98596	0.0001	down
Etv3	3-month-AD-absent	-6.8806	0.0001	down
Evc	3-month-AD-absent	-9.39183	0.0001	down
Evi5	3-month-AD-absent	-3.21153	0.0001	down
Exoc2	3-month-AD-absent	-5.12281	0.0001	down
Exoc3	3-month-AD-absent	-3.64155	0.0001	down
Exoc5	3-month-AD-absent	-4.39369	0.0001	down
Exoc6b	3-month-AD-absent	-7.42747	0.0001	down
Exoc8	3-month-AD-absent	-6.38698	0.0001	down
Extl2	3-month-AD-absent	-6.05933	0.0001	down
Extl3	3-month-AD-absent	-2.64923	0.0001	down
F2rl2	3-month-AD-absent	-2.77118	0.0001	down
F3	3-month-AD-absent	-6.38111	0.0001	down
Faah	3-month-AD-absent	-3.65497	0.0001	down
Fabp3	3-month-AD-absent	-4.37086	0.0001	down
Faim2	3-month-AD-absent	-3.65038	0.0001	down
Fam115a	3-month-AD-absent	-5.61284	0.0001	down
Fam126a	3-month-AD-absent	-7.75856	0.0001	down
Fam133b	3-month-AD-absent	-2.09311	0.0001	down
Fam160a2	3-month-AD-absent	-7.55546	0.0001	down
Fam160b2	3-month-AD-absent	-7.4991	0.0001	down
Fam171a1	3-month-AD-absent	-8.85831	0.0001	down
Fam213a	3-month-AD-absent	-7.68007	0.0001	down
Fam3a	3-month-AD-absent	-5.60743	0.0001	down
Fam53b	3-month-AD-absent	-8.57506	0.0001	down
Fam53c	3-month-AD-absent	-4.77821	0.0001	down
Fam57b	3-month-AD-absent	-8.43582	0.0001	down
Fam69b	3-month-AD-absent	-2.5042	0.0001	down
Fam73b	3-month-AD-absent	-2.51433	0.0001	down
Fam84a	3-month-AD-absent	-1.88622	0.0001	down
Farp1	3-month-AD-absent	-7.56978	0.0001	down
Fars2	3-month-AD-absent	-7.21891	0.0001	down
Fastkd1	3-month-AD-absent	-6.73548	0.0001	down
Fat3	3-month-AD-absent	-6.94907	0.0001	down
Fbln1	3-month-AD-absent	-4.56377	0.0001	down
Fbrsl1	3-month-AD-absent	-3.29719	0.0001	down
Fbxl18	3-month-AD-absent	-3.21775	0.0001	down
Fbxo10	3-month-AD-absent	-3.44007	0.0001	down
Fbxo25	3-month-AD-absent	-8.12555	0.0001	down
Fbxo30	3-month-AD-absent	-4.61078	0.0001	down
Fbxo31	3-month-AD-absent	-9.0978	0.0001	down
Fbxo44	3-month-AD-absent	-4.15623	0.0001	down
Fbxo45	3-month-AD-absent	-3.52732	0.0001	down
Fbxw11	3-month-AD-absent	-3.79077	0.0001	down
Fbxw5	3-month-AD-absent	-4.48134	0.0001	down
Fcho1	3-month-AD-absent	-6.11388	0.0001	down
Fdps	3-month-AD-absent	-7.41114	0.0001	down
Fem1a	3-month-AD-absent	-3.87971	0.0001	down
Fgd1	3-month-AD-absent	-4.00988	0.0001	down
Fgf1	3-month-AD-absent	-3.5294	0.0001	down
Fgf12	3-month-AD-absent	-2.08179	0.0001	down
Fgfr1	3-month-AD-absent	-2.45856	0.0001	down
Fgfr2	3-month-AD-absent	-4.84398	0.0001	down
Fhdc1	3-month-AD-absent	-5.45582	0.0001	down
Fhl1	3-month-AD-absent	-5.37701	0.0001	down
Fhod3	3-month-AD-absent	-9.04741	0.0001	down
Ficd	3-month-AD-absent	-7.44901	0.0001	down
Fkbp1a	3-month-AD-absent	-4.16912	0.0001	down
Fkbp8	3-month-AD-absent	-1.90945	0.0001	down
Flii	3-month-AD-absent	-5.06795	0.0001	down
Flna	3-month-AD-absent	-6.13148	0.0001	down
Fmn2	3-month-AD-absent	-5.56874	0.0001	down
Fn1	3-month-AD-absent	-5.72601	0.0001	down
Fnbp1l	3-month-AD-absent	-3.51644	0.0001	down
Focad	3-month-AD-absent	-4.85167	0.0001	down
Foxd1	3-month-AD-absent	-4.7899	0.0001	down
Foxj2	3-month-AD-absent	-4.98793	0.0001	down
Foxk1	3-month-AD-absent	-3.24742	0.0001	down
Foxp4	3-month-AD-absent	-6.3599	0.0001	down
Frmd4a	3-month-AD-absent	-2.72538	0.0001	down
Frrs1l	3-month-AD-absent	-6.98679	0.0001	down
Ftsj1	3-month-AD-absent	-3.39232	0.0001	down
Ftsj3	3-month-AD-absent	-3.35802	0.0001	down
Fut9	3-month-AD-absent	-2.71223	0.0001	down
Fxn	3-month-AD-absent	-8.22201	0.0001	down
Fxr1	3-month-AD-absent	-3.41278	0.0001	down
G6pc3	3-month-AD-absent	-3.57934	0.0001	down
G6pdx	3-month-AD-absent	-3.80185	0.0001	down
Gabbr2	3-month-AD-absent	-6.41763	0.0001	down
Gabpa	3-month-AD-absent	-3.79494	0.0001	down
Gabra1	3-month-AD-absent	-6.36673	0.0001	down
Gad2	3-month-AD-absent	-2.0635	0.0001	down
Gal3st3	3-month-AD-absent	-3.80012	0.0001	down
Galnt16	3-month-AD-absent	-5.82468	0.0001	down
Galnt2	3-month-AD-absent	-8.10844	0.0001	down
Galt	3-month-AD-absent	-2.8312	0.0001	down
Garnl3	3-month-AD-absent	-9.62118	0.0001	down
Gas2l1	3-month-AD-absent	-7.6231	0.0001	down
Gas7	3-month-AD-absent	-6.82892	0.0001	down
Gatm	3-month-AD-absent	-8.15659	0.0001	down
Gatsl2	3-month-AD-absent	-2.36083	0.0001	down
Gdap1l1	3-month-AD-absent	-5.32733	0.0001	down
Gdf10	3-month-AD-absent	-3.28491	0.0001	down
Gdi1	3-month-AD-absent	-4.29327	0.0001	down
Gdpgp1	3-month-AD-absent	-8.77147	0.0001	down
Gfm2	3-month-AD-absent	-3.93137	0.0001	down
Gfod1	3-month-AD-absent	-5.11534	0.0001	down
Gfod2	3-month-AD-absent	-4.42604	0.0001	down
Gfra1	3-month-AD-absent	-2.9855	0.0001	down
Ggnbp2	3-month-AD-absent	-6.26291	0.0001	down
Gid8	3-month-AD-absent	-3.41999	0.0001	down
Gigyf1	3-month-AD-absent	-4.71021	0.0001	down
Gla	3-month-AD-absent	-6.47973	0.0001	down
Gli2	3-month-AD-absent	-3.11047	0.0001	down
Gltscr1	3-month-AD-absent	-4.42044	0.0001	down
Glud1	3-month-AD-absent	-4.0024	0.0001	down
Glyr1	3-month-AD-absent	-3.11936	0.0001	down
Gm10053	3-month-AD-absent	-4.05889	0.0001	down
Gm10382	3-month-AD-absent	-2.43652	0.0001	down
Gm10644	3-month-AD-absent	-4.32817	0.0001	down
Gm12184	3-month-AD-absent	-6.13627	0.0001	down
Gm12216	3-month-AD-absent	-7.40959	0.0001	down
Gm12394	3-month-AD-absent	-4.66524	0.0001	down
Gm2a	3-month-AD-absent	-4.08236	0.0001	down
Gm3252	3-month-AD-absent	-3.26003	0.0001	down
Gm3696	3-month-AD-absent	-5.8936	0.0001	down
Gm4204	3-month-AD-absent	-3.19009	0.0001	down
Gm5422	3-month-AD-absent	-4.32337	0.0001	down
Gm5424	3-month-AD-absent	-7.49006	0.0001	down
Gm5577	3-month-AD-absent	-3.8403	0.0001	down
Gm6768	3-month-AD-absent	-5.31458	0.0001	down
Gm7120	3-month-AD-absent	-3.09649	0.0001	down
Gm872	3-month-AD-absent	-3.50631	0.0001	down
Gm9817	3-month-AD-absent	-9.26612	0.0001	down
Gna12	3-month-AD-absent	-7.65928	0.0001	down
Gnal	3-month-AD-absent	-3.99337	0.0001	down
Gnas	3-month-AD-absent	-2.774	0.0001	down
Gnb2	3-month-AD-absent	-7.62581	0.0001	down
Gnb5	3-month-AD-absent	-3.54597	0.0001	down
Gng3	3-month-AD-absent	-5.70552	0.0001	down
Gnl2	3-month-AD-absent	-3.91105	0.0001	down
Gnptg	3-month-AD-absent	-3.59733	0.0001	down
Golga1	3-month-AD-absent	-3.97208	0.0001	down
Golga3	3-month-AD-absent	-7.959	0.0001	down
Golga4	3-month-AD-absent	-2.2193	0.0001	down
Golgb1	3-month-AD-absent	-2.70118	0.0001	down
Gon4l	3-month-AD-absent	-5.54019	0.0001	down
Gopc	3-month-AD-absent	-2.09536	0.0001	down
Gorasp2	3-month-AD-absent	-5.6278	0.0001	down
Gpd1l	3-month-AD-absent	-9.36374	0.0001	down
Gpkow	3-month-AD-absent	-3.42089	0.0001	down
Gpm6a	3-month-AD-absent	-4.65821	0.0001	down
Gpr108	3-month-AD-absent	-5.72638	0.0001	down
Gpr137	3-month-AD-absent	-6.56869	0.0001	down
Gpr158	3-month-AD-absent	-3.17951	0.0001	down
Gpr162	3-month-AD-absent	-4.8268	0.0001	down
Gpr89	3-month-AD-absent	-9.05167	0.0001	down
Gpsm1	3-month-AD-absent	-3.29621	0.0001	down
Gramd1a	3-month-AD-absent	-2.32193	0.0001	down
Grb10	3-month-AD-absent	-6.96871	0.0001	down
Grb2	3-month-AD-absent	-2.7261	0.0001	down
Grik2	3-month-AD-absent	-3.56763	0.0001	down
Grik4	3-month-AD-absent	-5.40588	0.0001	down
Grin1	3-month-AD-absent	-6.77316	0.0001	down
Gripap1	3-month-AD-absent	-3.34814	0.0001	down
Grm1	3-month-AD-absent	-3.6822	0.0001	down
Grsf1	3-month-AD-absent	-6.86373	0.0001	down
Gsk3a	3-month-AD-absent	-1.70487	0.0001	down
Gsta4	3-month-AD-absent	-2.27699	0.0001	down
Gstm7	3-month-AD-absent	-4.08208	0.0001	down
Gtf2h5	3-month-AD-absent	-4.44162	0.0001	down
Gtf2i	3-month-AD-absent	-6.58966	0.0001	down
Gtpbp1	3-month-AD-absent	-4.40372	0.0001	down
Gxylt1	3-month-AD-absent	-5.4086	0.0001	down
H2afv	3-month-AD-absent	-8.05868	0.0001	down
H2-Ke2	3-month-AD-absent	-3.81899	0.0001	down
H2-Oa	3-month-AD-absent	-3.34625	0.0001	down
Hadhb	3-month-AD-absent	-3.26203	0.0001	down
Hars	3-month-AD-absent	-2.14622	0.0001	down
Hcn1	3-month-AD-absent	-4.70062	0.0001	down
Hcn2	3-month-AD-absent	-3.49271	0.0001	down
Hdac11	3-month-AD-absent	-1.73985	0.0001	down
Hdac7	3-month-AD-absent	-7.47357	0.0001	down
Hdac9	3-month-AD-absent	-5.10699	0.0001	down
Hectd1	3-month-AD-absent	-1.83996	0.0001	down
Heg1	3-month-AD-absent	-4.46074	0.0001	down
Hepacam	3-month-AD-absent	-4.74183	0.0001	down
Herc4	3-month-AD-absent	-6.9164	0.0001	down
Hist1h2bc	3-month-AD-absent	-6.43357	0.0001	down
Hist1h2bg	3-month-AD-absent	-7.35899	0.0001	down
Hist1h4d	3-month-AD-absent	-4.91472	0.0001	down
Hist2h2aa2	3-month-AD-absent	-3.66069	0.0001	down
Hivep3	3-month-AD-absent	-6.70579	0.0001	down
Hlx	3-month-AD-absent	-5.80305	0.0001	down
Hn1	3-month-AD-absent	-4.52168	0.0001	down
Hnrnpl	3-month-AD-absent	-3.6311	0.0001	down
Hnrnpu	3-month-AD-absent	-4.89676	0.0001	down
Homer2	3-month-AD-absent	-9.9136	0.0001	down
Hp1bp3	3-month-AD-absent	-3.47422	0.0001	down
Hprt	3-month-AD-absent	-6.31433	0.0001	down
Hs3st4	3-month-AD-absent	-2.21826	0.0001	down
Hsd17b7	3-month-AD-absent	-6.53227	0.0001	down
Hspa12a	3-month-AD-absent	-6.07039	0.0001	down
Hspa4l	3-month-AD-absent	-2.77118	0.0001	down
Hspa9	3-month-AD-absent	-3.79909	0.0001	down
Iba57	3-month-AD-absent	-7.43948	0.0001	down
Ier3ip1	3-month-AD-absent	-4.33557	0.0001	down
Iffo1	3-month-AD-absent	-4.91552	0.0001	down
Ifngr1	3-month-AD-absent	-3.57652	0.0001	down
Ifngr2	3-month-AD-absent	-4.89627	0.0001	down
Ift20	3-month-AD-absent	-7.02754	0.0001	down
Ikbkb	3-month-AD-absent	-7.66775	0.0001	down
Ildr2	3-month-AD-absent	-7.98394	0.0001	down
Incenp	3-month-AD-absent	-7.68762	0.0001	down
Inhba	3-month-AD-absent	-4.97545	0.0001	down
Inpp1	3-month-AD-absent	-4.25071	0.0001	down
Inpp4a	3-month-AD-absent	-8.35134	0.0001	down
Inpp5b	3-month-AD-absent	-7.53538	0.0001	down
Inpp5e	3-month-AD-absent	-6.08576	0.0001	down
Ints1	3-month-AD-absent	-9.16384	0.0001	down
Ip6k1	3-month-AD-absent	-3.64655	0.0001	down
Ipo11	3-month-AD-absent	-8.78135	0.0001	down
Irak1bp1	3-month-AD-absent	-6.44156	0.0001	down
Irak2	3-month-AD-absent	-8.71176	0.0001	down
Irf5	3-month-AD-absent	-6.81877	0.0001	down
Ispd	3-month-AD-absent	-3.56925	0.0001	down
Itfg3	3-month-AD-absent	-7.82105	0.0001	down
Itm2b	3-month-AD-absent	-5.49804	0.0001	down
Itm2c	3-month-AD-absent	-6.24305	0.0001	down
Itsn1	3-month-AD-absent	-4.04002	0.0001	down
Jak1	3-month-AD-absent	-3.87742	0.0001	down
Jarid2	3-month-AD-absent	-3.05369	0.0001	down
Jph3	3-month-AD-absent	-2.93105	0.0001	down
Jrk	3-month-AD-absent	-7.91239	0.0001	down
Jund	3-month-AD-absent	-2.74775	0.0001	down
Kat6b	3-month-AD-absent	-8.01121	0.0001	down
Katna1	3-month-AD-absent	-7.11246	0.0001	down
Katnb1	3-month-AD-absent	-4.2019	0.0001	down
Kbtbd11	3-month-AD-absent	-6.70132	0.0001	down
Kcna4	3-month-AD-absent	-3.46945	0.0001	down
Kcnc4	3-month-AD-absent	-6.50054	0.0001	down
Kcnj10	3-month-AD-absent	-2.67657	0.0001	down
Kcnj3	3-month-AD-absent	-7.22943	0.0001	down
Kcnj6	3-month-AD-absent	-4.45483	0.0001	down
Kcnn3	3-month-AD-absent	-3.70782	0.0001	down
Kcnq5	3-month-AD-absent	-3.89918	0.0001	down
Kcnt2	3-month-AD-absent	-3.39598	0.0001	down
Kctd13	3-month-AD-absent	-5.1206	0.0001	down
Kctd16	3-month-AD-absent	-1.51096	0.0001	down
Kctd17	3-month-AD-absent	-3.97392	0.0001	down
Kctd3	3-month-AD-absent	-4.83878	0.0001	down
Kdm2a	3-month-AD-absent	-5.21645	0.0001	down
Kdm2b	3-month-AD-absent	-4.66865	0.0001	down
Kdm4a	3-month-AD-absent	-5.5373	0.0001	down
Kdm4c	3-month-AD-absent	-5.54236	0.0001	down
Keap1	3-month-AD-absent	-8.09174	0.0001	down
Khdrbs1	3-month-AD-absent	-4.0681	0.0001	down
Khsrp	3-month-AD-absent	-7.31309	0.0001	down
Kif21b	3-month-AD-absent	-7.35259	0.0001	down
Kif3c	3-month-AD-absent	-3.9607	0.0001	down
Kifap3	3-month-AD-absent	-7.05619	0.0001	down
Kifc2	3-month-AD-absent	-3.17099	0.0001	down
Kirrel3	3-month-AD-absent	-4.19797	0.0001	down
Klhl22	3-month-AD-absent	-2.98124	0.0001	down
Klhl23	3-month-AD-absent	-3.29474	0.0001	down
Klhl42	3-month-AD-absent	-9.29907	0.0001	down
Ksr2	3-month-AD-absent	-3.08803	0.0001	down
Ktn1	3-month-AD-absent	-7.04264	0.0001	down
Kxd1	3-month-AD-absent	-8.59278	0.0001	down
L3mbtl2	3-month-AD-absent	-5.01018	0.0001	down
Lama4	3-month-AD-absent	-6.03797	0.0001	down
Lancl1	3-month-AD-absent	-5.89352	0.0001	down
Larp1	3-month-AD-absent	-7.54357	0.0001	down
Larp1b	3-month-AD-absent	-6.26153	0.0001	down
Lclat1	3-month-AD-absent	-4.11603	0.0001	down
Lcmt2	3-month-AD-absent	-2.87184	0.0001	down
Lcp2	3-month-AD-absent	-5.20242	0.0001	down
Ldb2	3-month-AD-absent	-3.12653	0.0001	down
Ldlrad4	3-month-AD-absent	-5.67459	0.0001	down
Lemd3	3-month-AD-absent	-3.88557	0.0001	down
Leng8	3-month-AD-absent	-2.65382	0.0001	down
Letm1	3-month-AD-absent	-7.41038	0.0001	down
Lgals3bp	3-month-AD-absent	-6.64458	0.0001	down
Lgals9	3-month-AD-absent	-8.57175	0.0001	down
Lig3	3-month-AD-absent	-6.82485	0.0001	down
Lig4	3-month-AD-absent	-1.93734	0.0001	down
Lima1	3-month-AD-absent	-6.46815	0.0001	down
Limd2	3-month-AD-absent	-8.61026	0.0001	down
Limk1	3-month-AD-absent	-3.31518	0.0001	down
Lin54	3-month-AD-absent	-4.79632	0.0001	down
Lin7b	3-month-AD-absent	-7.81852	0.0001	down
Lins	3-month-AD-absent	-4.38934	0.0001	down
Lmf2	3-month-AD-absent	-8.69436	0.0001	down
Lmo2	3-month-AD-absent	-6.34382	0.0001	down
Lmtk2	3-month-AD-absent	-6.38388	0.0001	down
Lpcat3	3-month-AD-absent	-9.22369	0.0001	down
Lphn3	3-month-AD-absent	-4.05079	0.0001	down
Lpin1	3-month-AD-absent	-7.21539	0.0001	down
Lrp11	3-month-AD-absent	-3.38957	0.0001	down
Lrp6	3-month-AD-absent	-4.88069	0.0001	down
Lrrc10b	3-month-AD-absent	-5.87913	0.0001	down
Lrrc20	3-month-AD-absent	-2.91456	0.0001	down
Lrrc24	3-month-AD-absent	-5.52763	0.0001	down
Lrrc42	3-month-AD-absent	-6.09958	0.0001	down
Lrrc57	3-month-AD-absent	-7.2503	0.0001	down
Lrrc7	3-month-AD-absent	-2.7866	0.0001	down
Lrrc8a	3-month-AD-absent	-6.27891	0.0001	down
Lsamp	3-month-AD-absent	-5.09915	0.0001	down
Lsg1	3-month-AD-absent	-4.79909	0.0001	down
Lsm10	3-month-AD-absent	-4.52147	0.0001	down
Lsm14a	3-month-AD-absent	-3.26903	0.0001	down
Lsr	3-month-AD-absent	-8.16467	0.0001	down
Ltbp4	3-month-AD-absent	-6.0271	0.0001	down
Ltbr	3-month-AD-absent	-5.30524	0.0001	down
Luzp1	3-month-AD-absent	-2.95047	0.0001	down
Lypd8	3-month-AD-absent	-2.3627	0.0001	down
Lypla1	3-month-AD-absent	-9.13539	0.0001	down
Lyrm9	3-month-AD-absent	-2.68781	0.0001	down
Lyst	3-month-AD-absent	-3.42895	0.0001	down
Maea	3-month-AD-absent	-3.88655	0.0001	down
Maged2	3-month-AD-absent	-7.78094	0.0001	down
Magoh	3-month-AD-absent	-2.48971	0.0001	down
Maml1	3-month-AD-absent	-5.52868	0.0001	down
Man1b1	3-month-AD-absent	-6.2846	0.0001	down
Man1c1	3-month-AD-absent	-7.55947	0.0001	down
Maoa	3-month-AD-absent	-8.49962	0.0001	down
Map1b	3-month-AD-absent	-3.8339	0.0001	down
Map2k1	3-month-AD-absent	-4.16672	0.0001	down
Map2k5	3-month-AD-absent	-6.82803	0.0001	down
Map2k7	3-month-AD-absent	-3.18851	0.0001	down
Map3k12	3-month-AD-absent	-7.11409	0.0001	down
Map3k13	3-month-AD-absent	-6.18956	0.0001	down
Map3k2	3-month-AD-absent	-6.64928	0.0001	down
Map3k9	3-month-AD-absent	-6.14296	0.0001	down
Map6	3-month-AD-absent	-3.71809	0.0001	down
Map7	3-month-AD-absent	-3.82917	0.0001	down
Mapk10	3-month-AD-absent	-5.19509	0.0001	down
Mapk14	3-month-AD-absent	-4.64366	0.0001	down
Marcksl1	3-month-AD-absent	-2.71955	0.0001	down
Mat2a	3-month-AD-absent	-4.86575	0.0001	down
Matk	3-month-AD-absent	-4.49974	0.0001	down
Matr3	3-month-AD-absent	-5.73733	0.0001	down
Mb21d2	3-month-AD-absent	-6.0786	0.0001	down
Mbd1	3-month-AD-absent	-4.83053	0.0001	down
Mbnl1	3-month-AD-absent	-5.26841	0.0001	down
Mbnl3	3-month-AD-absent	-6.4934	0.0001	down
Mboat2	3-month-AD-absent	-5.13709	0.0001	down
Mccc1	3-month-AD-absent	-4.44493	0.0001	down
Mcfd2	3-month-AD-absent	-3.61902	0.0001	down
Mcoln1	3-month-AD-absent	-8.59237	0.0001	down
Mcph1	3-month-AD-absent	-4.23879	0.0001	down
Mcts1	3-month-AD-absent	-5.37434	0.0001	down
Mdh1	3-month-AD-absent	-3.0048	0.0001	down
Mdn1	3-month-AD-absent	-5.1918	0.0001	down
Med14	3-month-AD-absent	-4.82833	0.0001	down
Med16	3-month-AD-absent	-8.73018	0.0001	down
Med26	3-month-AD-absent	-7.2986	0.0001	down
Mef2a	3-month-AD-absent	-7.76582	0.0001	down
Megf9	3-month-AD-absent	-3.59216	0.0001	down
Mfsd6	3-month-AD-absent	-3.32	0.0001	down
Mfsd8	3-month-AD-absent	-6.60135	0.0001	down
Mgat1	3-month-AD-absent	-5.77338	0.0001	down
Mgat4b	3-month-AD-absent	-6.70957	0.0001	down
Mgat5b	3-month-AD-absent	-3.46728	0.0001	down
Mib1	3-month-AD-absent	-3.03738	0.0001	down
Micall1	3-month-AD-absent	-7.33429	0.0001	down
Micu3	3-month-AD-absent	-4.83238	0.0001	down
Mif	3-month-AD-absent	-8.50318	0.0001	down
Mink1	3-month-AD-absent	-7.87752	0.0001	down
Mis12	3-month-AD-absent	-2.45505	0.0001	down
Mlec	3-month-AD-absent	-5.06881	0.0001	down
Mlf2	3-month-AD-absent	-5.24818	0.0001	down
Mlh3	3-month-AD-absent	-4.7866	0.0001	down
Mlxip	3-month-AD-absent	-8.64575	0.0001	down
Mmadhc	3-month-AD-absent	-4.4753	0.0001	down
Mmp15	3-month-AD-absent	-5.4851	0.0001	down
Mmrn2	3-month-AD-absent	-3.24539	0.0001	down
Mon1b	3-month-AD-absent	-7.11437	0.0001	down
Morc1	3-month-AD-absent	-2.9152	0.0001	down
Mpc2	3-month-AD-absent	-7.31874	0.0001	down
Mpp1	3-month-AD-absent	-7.93787	0.0001	down
Mpp2	3-month-AD-absent	-6.27009	0.0001	down
Mpp3	3-month-AD-absent	-7.58067	0.0001	down
Mpv17l	3-month-AD-absent	-7.49761	0.0001	down
Mpv17l2	3-month-AD-absent	-4.26253	0.0001	down
Mrgpre	3-month-AD-absent	-5.62391	0.0001	down
Mrpl10	3-month-AD-absent	-7.29609	0.0001	down
Mrpl13	3-month-AD-absent	-2.19009	0.0001	down
Mrpl17	3-month-AD-absent	-3.92663	0.0001	down
Mrpl27	3-month-AD-absent	-4.78363	0.0001	down
Mrpl33	3-month-AD-absent	-6.82769	0.0001	down
Mrpl35	3-month-AD-absent	-6.70243	0.0001	down
Mrps21	3-month-AD-absent	-6.03416	0.0001	down
Mrps6	3-month-AD-absent	-2.2193	0.0001	down
Msantd3	3-month-AD-absent	-8.24349	0.0001	down
Msantd4	3-month-AD-absent	-2.88622	0.0001	down
Msi2	3-month-AD-absent	-7.08817	0.0001	down
Msl1	3-month-AD-absent	-2.1088	0.0001	down
Mt3	3-month-AD-absent	-3.71516	0.0001	down
Mthfd1	3-month-AD-absent	-5.38313	0.0001	down
Mtmr10	3-month-AD-absent	-9.70323	0.0001	down
Mtmr12	3-month-AD-absent	-6.87766	0.0001	down
Mtmr3	3-month-AD-absent	-7.92991	0.0001	down
Mut	3-month-AD-absent	-5.19048	0.0001	down
Mxd1	3-month-AD-absent	-5.15124	0.0001	down
Mxd4	3-month-AD-absent	-8.12309	0.0001	down
Mybbp1a	3-month-AD-absent	-9.45716	0.0001	down
Mylk	3-month-AD-absent	-7.80247	0.0001	down
Mynn	3-month-AD-absent	-5.71873	0.0001	down
Myo15	3-month-AD-absent	-7.20783	0.0001	down
Myo5a	3-month-AD-absent	-5.52419	0.0001	down
Myof	3-month-AD-absent	-8.58118	0.0001	down
Myrf	3-month-AD-absent	-5.02281	0.0001	down
Myt1	3-month-AD-absent	-5.92932	0.0001	down
N4bp2l1	3-month-AD-absent	-5.1631	0.0001	down
Naa15	3-month-AD-absent	-7.28685	0.0001	down
Naa50	3-month-AD-absent	-3.11214	0.0001	down
Nacad	3-month-AD-absent	-4.11908	0.0001	down
Nacc1	3-month-AD-absent	-6.88293	0.0001	down
Nacc2	3-month-AD-absent	-8.2491	0.0001	down
Nadsyn1	3-month-AD-absent	-6.68037	0.0001	down
Nagpa	3-month-AD-absent	-5.53957	0.0001	down
Nap1l1	3-month-AD-absent	-2.62683	0.0001	down
Napb	3-month-AD-absent	-4.56763	0.0001	down
Nars2	3-month-AD-absent	-6.00787	0.0001	down
Nat14	3-month-AD-absent	-6.12557	0.0001	down
Nav1	3-month-AD-absent	-3.80047	0.0001	down
Nav2	3-month-AD-absent	-5.08364	0.0001	down
Nbr1	3-month-AD-absent	-5.59076	0.0001	down
Ncald	3-month-AD-absent	-7.89348	0.0001	down
Ncam1	3-month-AD-absent	-6.36551	0.0001	down
Ncam2	3-month-AD-absent	-6.59121	0.0001	down
Nceh1	3-month-AD-absent	-4.45242	0.0001	down
Ncf1	3-month-AD-absent	-5.87684	0.0001	down
Nck2	3-month-AD-absent	-2.33151	0.0001	down
Ncoa3	3-month-AD-absent	-4.77943	0.0001	down
Ncoa4	3-month-AD-absent	-5.12612	0.0001	down
Ncstn	3-month-AD-absent	-4.15435	0.0001	down
Ndfip1	3-month-AD-absent	-1.42939	0.0001	down
Ndnf	3-month-AD-absent	-2.97024	0.0001	down
Ndst1	3-month-AD-absent	-5.45921	0.0001	down
Ndufa12	3-month-AD-absent	-6.91337	0.0001	down
Ndufa3	3-month-AD-absent	-2.6893	0.0001	down
Ndufaf5	3-month-AD-absent	-4.84331	0.0001	down
Ndufb9	3-month-AD-absent	-4.48285	0.0001	down
Ndufs2	3-month-AD-absent	-4.68594	0.0001	down
Necab1	3-month-AD-absent	-2.55008	0.0001	down
Necap1	3-month-AD-absent	-6.73818	0.0001	down
Nedd1	3-month-AD-absent	-8.83954	0.0001	down
Nell1	3-month-AD-absent	-8.73999	0.0001	down
Nenf	3-month-AD-absent	-7.44689	0.0001	down
Neo1	3-month-AD-absent	-3.63149	0.0001	down
Nfia	3-month-AD-absent	-7.64635	0.0001	down
Nfic	3-month-AD-absent	-5.58306	0.0001	down
Ngdn	3-month-AD-absent	-3.24082	0.0001	down
Nicn1	3-month-AD-absent	-6.21049	0.0001	down
Nipal2	3-month-AD-absent	-5.58706	0.0001	down
Nkiras2	3-month-AD-absent	-6.34335	0.0001	down
Nlgn2	3-month-AD-absent	-2.64539	0.0001	down
Nlgn3	3-month-AD-absent	-4.03855	0.0001	down
Nlk	3-month-AD-absent	-3.59256	0.0001	down
Nme1	3-month-AD-absent	-7.1471	0.0001	down
Nnat	3-month-AD-absent	-4.6624	0.0001	down
Nop14	3-month-AD-absent	-7.93925	0.0001	down
Notch1	3-month-AD-absent	-2.37016	0.0001	down
Npas3	3-month-AD-absent	-5.08888	0.0001	down
Npm3	3-month-AD-absent	-4.65897	0.0001	down
Nqo2	3-month-AD-absent	-6.05231	0.0001	down
Nr1d1	3-month-AD-absent	-4.07182	0.0001	down
Nr2f6	3-month-AD-absent	-10.1278	0.0001	down
Nr4a1	3-month-AD-absent	-4.01822	0.0001	down
Nr4a3	3-month-AD-absent	-6.00981	0.0001	down
Nras	3-month-AD-absent	-7.63984	0.0001	down
Nrg3	3-month-AD-absent	-3.9997	0.0001	down
Nrip1	3-month-AD-absent	-5.98307	0.0001	down
Nrp1	3-month-AD-absent	-3.97911	0.0001	down
Nsa2	3-month-AD-absent	-7.00218	0.0001	down
Nsun4	3-month-AD-absent	-4.35966	0.0001	down
Nt5c	3-month-AD-absent	-2.95233	0.0001	down
Nt5c3	3-month-AD-absent	-5.83221	0.0001	down
Nt5dc2	3-month-AD-absent	-6.74093	0.0001	down
Nt5dc3	3-month-AD-absent	-5.08619	0.0001	down
Ntn4	3-month-AD-absent	-7.86942	0.0001	down
Ntrk2	3-month-AD-absent	-2.76695	0.0001	down
Nub1	3-month-AD-absent	-2.87316	0.0001	down
Nucks1	3-month-AD-absent	-1.82646	0.0001	down
Nudt16l1	3-month-AD-absent	-3.57451	0.0001	down
Nudt4	3-month-AD-absent	-3.47292	0.0001	down
Nudt9	3-month-AD-absent	-2.89401	0.0001	down
Nup214	3-month-AD-absent	-4.18877	0.0001	down
Nup50	3-month-AD-absent	-8.16132	0.0001	down
Nup62	3-month-AD-absent	-3.4285	0.0001	down
Nutf2	3-month-AD-absent	-6.4694	0.0001	down
Nxn	3-month-AD-absent	-3.97085	0.0001	down
Nxpe3	3-month-AD-absent	-4.72083	0.0001	down
Nxph1	3-month-AD-absent	-2.29082	0.0001	down
Nynrin	3-month-AD-absent	-8.50005	0.0001	down
Ociad1	3-month-AD-absent	-5.79857	0.0001	down
Odf2	3-month-AD-absent	-5.22136	0.0001	down
Ogfrl1	3-month-AD-absent	-9.45552	0.0001	down
Omp	3-month-AD-absent	-9.20648	0.0001	down
Opalin	3-month-AD-absent	-7.72078	0.0001	down
Opcml	3-month-AD-absent	-2.25399	0.0001	down
Oplah	3-month-AD-absent	-9.86414	0.0001	down
Osbpl6	3-month-AD-absent	-6.10971	0.0001	down
Ostc	3-month-AD-absent	-3.18057	0.0001	down
Otub1	3-month-AD-absent	-3.37342	0.0001	down
Otub2	3-month-AD-absent	-6.09262	0.0001	down
P2rx7	3-month-AD-absent	-4.74093	0.0001	down
P2ry13	3-month-AD-absent	-4.88622	0.0001	down
P4hb	3-month-AD-absent	-3.7438	0.0001	down
Pacs1	3-month-AD-absent	-2.24995	0.0001	down
Pacsin1	3-month-AD-absent	-4.99141	0.0001	down
Pacsin2	3-month-AD-absent	-3.37527	0.0001	down
Pag1	3-month-AD-absent	-7.08647	0.0001	down
Paip2	3-month-AD-absent	-5.64097	0.0001	down
Pak2	3-month-AD-absent	-4.2755	0.0001	down
Pak7	3-month-AD-absent	-6.88277	0.0001	down
Pan2	3-month-AD-absent	-7.92726	0.0001	down
Pank3	3-month-AD-absent	-2.40236	0.0001	down
Pank4	3-month-AD-absent	-3.7261	0.0001	down
Panx2	3-month-AD-absent	-4.39209	0.0001	down
Papd7	3-month-AD-absent	-4.15543	0.0001	down
Paqr7	3-month-AD-absent	-1.98914	0.0001	down
Pbdc1	3-month-AD-absent	-5.53117	0.0001	down
Pbrm1	3-month-AD-absent	-5.46858	0.0001	down
Pbx2	3-month-AD-absent	-4.98535	0.0001	down
Pcdh9	3-month-AD-absent	-3.6584	0.0001	down
Pcdhb21	3-month-AD-absent	-5.2015	0.0001	down
Pcgf2	3-month-AD-absent	-7.8275	0.0001	down
Pcm1	3-month-AD-absent	-6.1536	0.0001	down
Pcmt1	3-month-AD-absent	-4.60861	0.0001	down
Pcsk9	3-month-AD-absent	-7.06584	0.0001	down
Pcx	3-month-AD-absent	-7.08059	0.0001	down
Pdap1	3-month-AD-absent	-7.30201	0.0001	down
Pdcd10	3-month-AD-absent	-6.2452	0.0001	down
Pdcd4	3-month-AD-absent	-5.82315	0.0001	down
Pde10a	3-month-AD-absent	-5.49185	0.0001	down
Pde11a	3-month-AD-absent	-6.92711	0.0001	down
Pde1a	3-month-AD-absent	-5.21387	0.0001	down
Pde1b	3-month-AD-absent	-4.83171	0.0001	down
Pde2a	3-month-AD-absent	-5.58966	0.0001	down
Pde6d	3-month-AD-absent	-6.02989	0.0001	down
Pdhb	3-month-AD-absent	-2.88166	0.0001	down
Pdia3	3-month-AD-absent	-2.71736	0.0001	down
Pdk3	3-month-AD-absent	-5.22304	0.0001	down
Pdlim7	3-month-AD-absent	-7.41619	0.0001	down
Pdp2	3-month-AD-absent	-8.38507	0.0001	down
Pdpk1	3-month-AD-absent	-5.13627	0.0001	down
Pdpn	3-month-AD-absent	-8.50904	0.0001	down
Pex2	3-month-AD-absent	-3.75275	0.0001	down
Pfkfb3	3-month-AD-absent	-8.41827	0.0001	down
Pgd	3-month-AD-absent	-8.72674	0.0001	down
Pggt1b	3-month-AD-absent	-6.32289	0.0001	down
Phactr3	3-month-AD-absent	-4.05253	0.0001	down
Phc1	3-month-AD-absent	-2.56641	0.0001	down
Phc2	3-month-AD-absent	-8.16477	0.0001	down
Phf2	3-month-AD-absent	-7.03713	0.0001	down
Phf21b	3-month-AD-absent	-6.84516	0.0001	down
Phka2	3-month-AD-absent	-4.61392	0.0001	down
Phldb1	3-month-AD-absent	-6.47395	0.0001	down
Phldb2	3-month-AD-absent	-4.73552	0.0001	down
Phlpp2	3-month-AD-absent	-7.3667	0.0001	down
Phrf1	3-month-AD-absent	-2.91584	0.0001	down
Phyhipl	3-month-AD-absent	-4.3147	0.0001	down
Pi4ka	3-month-AD-absent	-4.99262	0.0001	down
Pias3	3-month-AD-absent	-3.48371	0.0001	down
Pid1	3-month-AD-absent	-8.13815	0.0001	down
Pigw	3-month-AD-absent	-3.54885	0.0001	down
Pik3c2a	3-month-AD-absent	-5.43907	0.0001	down
Pik3ca	3-month-AD-absent	-5.8936	0.0001	down
Pink1	3-month-AD-absent	-4.14377	0.0001	down
Pip5k1b	3-month-AD-absent	-7.92481	0.0001	down
Pip5k1c	3-month-AD-absent	-2.57612	0.0001	down
Pitpnm2	3-month-AD-absent	-2.82917	0.0001	down
Pla2g7	3-month-AD-absent	-3.6641	0.0001	down
Plcb1	3-month-AD-absent	-3.56153	0.0001	down
Plcb4	3-month-AD-absent	-8.32178	0.0001	down
Plcxd1	3-month-AD-absent	-8.46554	0.0001	down
Plekhh3	3-month-AD-absent	-6.5157	0.0001	down
Plekhm2	3-month-AD-absent	-3.94548	0.0001	down
Plk5	3-month-AD-absent	-8.48532	0.0001	down
Plscr4	3-month-AD-absent	-7.63653	0.0001	down
Plxna1	3-month-AD-absent	-5.80159	0.0001	down
Plxnb1	3-month-AD-absent	-3.66372	0.0001	down
Pnkd	3-month-AD-absent	-1.68855	0.0001	down
Pnmal1	3-month-AD-absent	-3.48156	0.0001	down
Pnpla6	3-month-AD-absent	-8.28804	0.0001	down
Pnrc2	3-month-AD-absent	-3.08746	0.0001	down
Podxl	3-month-AD-absent	-5.20398	0.0001	down
Podxl2	3-month-AD-absent	-5.69729	0.0001	down
Pogz	3-month-AD-absent	-3.89401	0.0001	down
Polr2j	3-month-AD-absent	-3.65382	0.0001	down
Polr3e	3-month-AD-absent	-2.69228	0.0001	down
Polr3g	3-month-AD-absent	-8.7498	0.0001	down
Pou6f1	3-month-AD-absent	-6.98971	0.0001	down
Ppargc1b	3-month-AD-absent	-3.41684	0.0001	down
Ppfia2	3-month-AD-absent	-6.14704	0.0001	down
Ppfia3	3-month-AD-absent	-6.11908	0.0001	down
Pphln1	3-month-AD-absent	-8.51674	0.0001	down
Ppil2	3-month-AD-absent	-7.59198	0.0001	down
Ppip5k1	3-month-AD-absent	-2.89336	0.0001	down
Ppm1h	3-month-AD-absent	-5.08732	0.0001	down
Ppp1cb	3-month-AD-absent	-6.17513	0.0001	down
Ppp1r16a	3-month-AD-absent	-7.91135	0.0001	down
Ppp1r26	3-month-AD-absent	-5.57168	0.0001	down
Ppp1r8	3-month-AD-absent	-8.79586	0.0001	down
Ppp2r1b	3-month-AD-absent	-5.15933	0.0001	down
Ppp2r5c	3-month-AD-absent	-4.20867	0.0001	down
Ppp2r5d	3-month-AD-absent	-4.56336	0.0001	down
Ppp3ca	3-month-AD-absent	-4.79424	0.0001	down
Ppp6r1	3-month-AD-absent	-4.26828	0.0001	down
Ppwd1	3-month-AD-absent	-3.85964	0.0001	down
Prdm8	3-month-AD-absent	-2.7747	0.0001	down
Prdx6	3-month-AD-absent	-6.59236	0.0001	down
Prepl	3-month-AD-absent	-5.27873	0.0001	down
Prex2	3-month-AD-absent	-4.02266	0.0001	down
Prkaa2	3-month-AD-absent	-6.19311	0.0001	down
Prkaca	3-month-AD-absent	-5.67327	0.0001	down
Prkar1a	3-month-AD-absent	-6.17745	0.0001	down
Prkca	3-month-AD-absent	-4.99428	0.0001	down
Prkcdbp	3-month-AD-absent	-7.09406	0.0001	down
Prkcg	3-month-AD-absent	-5.19915	0.0001	down
Prkcz	3-month-AD-absent	-6.82591	0.0001	down
Prlr	3-month-AD-absent	-3.2393	0.0001	down
Prmt8	3-month-AD-absent	-6.77926	0.0001	down
Prodh	3-month-AD-absent	-3.95016	0.0001	down
Prpf3	3-month-AD-absent	-6.85258	0.0001	down
Prps2	3-month-AD-absent	-5.41504	0.0001	down
Prr3	3-month-AD-absent	-3.566	0.0001	down
Prr7	3-month-AD-absent	-3.53854	0.0001	down
Prrx1	3-month-AD-absent	-5.49143	0.0001	down
Psen1	3-month-AD-absent	-6.96982	0.0001	down
Psenen	3-month-AD-absent	-5.72992	0.0001	down
Psmc3	3-month-AD-absent	-2.62293	0.0001	down
Psmd10	3-month-AD-absent	-4.6278	0.0001	down
Psmd2	3-month-AD-absent	-4.24057	0.0001	down
Psmd3	3-month-AD-absent	-6.18249	0.0001	down
Psrc1	3-month-AD-absent	-4.94533	0.0001	down
Ptch1	3-month-AD-absent	-8.56084	0.0001	down
Ptchd2	3-month-AD-absent	-8.45578	0.0001	down
Ptdss1	3-month-AD-absent	-3.87512	0.0001	down
Ptgds	3-month-AD-absent	-5.3011	0.0001	down
Ptgr2	3-month-AD-absent	-8.55978	0.0001	down
Ptk2	3-month-AD-absent	-2.03328	0.0001	down
Ptov1	3-month-AD-absent	-4.48864	0.0001	down
Ptp4a1	3-month-AD-absent	-6.81549	0.0001	down
Ptplad2	3-month-AD-absent	-7.29863	0.0001	down
Ptpn23	3-month-AD-absent	-7.22391	0.0001	down
Ptpn9	3-month-AD-absent	-5.19364	0.0001	down
Ptprb	3-month-AD-absent	-7.15819	0.0001	down
Ptprd	3-month-AD-absent	-3.39048	0.0001	down
Ptpro	3-month-AD-absent	-5.6154	0.0001	down
Ptprz1	3-month-AD-absent	-9.75454	0.0001	down
Pttg1ip	3-month-AD-absent	-2.31421	0.0001	down
Pum2	3-month-AD-absent	-5.0237	0.0001	down
Purg	3-month-AD-absent	-2.50674	0.0001	down
Pusl1	3-month-AD-absent	-3.75417	0.0001	down
Pvrl3	3-month-AD-absent	-5.38693	0.0001	down
Pvrl4	3-month-AD-absent	-6.63889	0.0001	down
Pxdn	3-month-AD-absent	-4.13477	0.0001	down
Qrich1	3-month-AD-absent	-2.29964	0.0001	down
R3hdm4	3-month-AD-absent	-2.56478	0.0001	down
Rab11fip3	3-month-AD-absent	-5.16457	0.0001	down
Rab15	3-month-AD-absent	-4.10573	0.0001	down
Rab3a	3-month-AD-absent	-4.42089	0.0001	down
Rab4a	3-month-AD-absent	-3.60407	0.0001	down
Rab6b	3-month-AD-absent	-4.95373	0.0001	down
Rab8b	3-month-AD-absent	-8.47676	0.0001	down
Rabac1	3-month-AD-absent	-6.80336	0.0001	down
Rac1	3-month-AD-absent	-6.2567	0.0001	down
Ralgapb	3-month-AD-absent	-7.99154	0.0001	down
Ralgds	3-month-AD-absent	-2.74344	0.0001	down
Ralgps1	3-month-AD-absent	-7.64626	0.0001	down
Ran	3-month-AD-absent	-7.42523	0.0001	down
Ranbp6	3-month-AD-absent	-1.99518	0.0001	down
Rap1gap2	3-month-AD-absent	-4.07525	0.0001	down
Rapgef1	3-month-AD-absent	-7.22336	0.0001	down
Rasa1	3-month-AD-absent	-6.31964	0.0001	down
Rasal1	3-month-AD-absent	-9.3526	0.0001	down
Rasd2	3-month-AD-absent	-3.83424	0.0001	down
Rasgef1a	3-month-AD-absent	-5.22471	0.0001	down
Rasgrf2	3-month-AD-absent	-8.12472	0.0001	down
Rasgrp3	3-month-AD-absent	-4.00929	0.0001	down
Rasl10a	3-month-AD-absent	-7.14122	0.0001	down
Rassf8	3-month-AD-absent	-5.96209	0.0001	down
Rb1	3-month-AD-absent	-6.22715	0.0001	down
Rbbp5	3-month-AD-absent	-2.87578	0.0001	down
Rbfox1	3-month-AD-absent	-2.69896	0.0001	down
Rbfox3	3-month-AD-absent	-3.7045	0.0001	down
Rbl2	3-month-AD-absent	-3.89336	0.0001	down
Rbm14	3-month-AD-absent	-8.29174	0.0001	down
Rbm25	3-month-AD-absent	-5.31506	0.0001	down
Rbm33	3-month-AD-absent	-7.88122	0.0001	down
Rbm39	3-month-AD-absent	-4.08009	0.0001	down
Rbm4	3-month-AD-absent	-6.73236	0.0001	down
Rbm48	3-month-AD-absent	-2.41323	0.0001	down
Rbmx	3-month-AD-absent	-3.66334	0.0001	down
Rcan1	3-month-AD-absent	-5.35908	0.0001	down
Rdh13	3-month-AD-absent	-4.20893	0.0001	down
Rec8	3-month-AD-absent	-9.62629	0.0001	down
Reep1	3-month-AD-absent	-6.73543	0.0001	down
Reep2	3-month-AD-absent	-6.88452	0.0001	down
Rela	3-month-AD-absent	-6.90215	0.0001	down
Reln	3-month-AD-absent	-8.35953	0.0001	down
Reps1	3-month-AD-absent	-6.00622	0.0001	down
Rere	3-month-AD-absent	-3.43874	0.0001	down
Resp18	3-month-AD-absent	-5.35285	0.0001	down
Rev1	3-month-AD-absent	-4.27128	0.0001	down
Rfk	3-month-AD-absent	-5.89271	0.0001	down
Rfx4	3-month-AD-absent	-4.94533	0.0001	down
Rgmb	3-month-AD-absent	-6.20646	0.0001	down
Rgs17	3-month-AD-absent	-7.89736	0.0001	down
Rhbdd2	3-month-AD-absent	-2.62371	0.0001	down
Rheb	3-month-AD-absent	-5.19285	0.0001	down
Rhobtb3	3-month-AD-absent	-6.06465	0.0001	down
Rhot1	3-month-AD-absent	-6.8131	0.0001	down
Rhou	3-month-AD-absent	-5.34684	0.0001	down
Rictor	3-month-AD-absent	-6.37863	0.0001	down
Rilpl2	3-month-AD-absent	-4.26028	0.0001	down
Rlim	3-month-AD-absent	-4.46489	0.0001	down
Rnaset2b	3-month-AD-absent	-7.70609	0.0001	down
Rnf11	3-month-AD-absent	-3.63498	0.0001	down
Rnf126	3-month-AD-absent	-6.00884	0.0001	down
Rnf20	3-month-AD-absent	-7.90631	0.0001	down
Rnf214	3-month-AD-absent	-1.9573	0.0001	down
Rnf24	3-month-AD-absent	-5.04191	0.0001	down
Rnf25	3-month-AD-absent	-7.05731	0.0001	down
Rnf4	3-month-AD-absent	-1.87578	0.0001	down
Rnh1	3-month-AD-absent	-6.78197	0.0001	down
Rp9	3-month-AD-absent	-7.5007	0.0001	down
Rpgrip1	3-month-AD-absent	-5.94922	0.0001	down
Rpl10a	3-month-AD-absent	-3.22702	0.0001	down
Rpl21	3-month-AD-absent	-6.29915	0.0001	down
Rpl29	3-month-AD-absent	-3.06867	0.0001	down
Rpl32	3-month-AD-absent	-3.50377	0.0001	down
Rpl34	3-month-AD-absent	-2.01316	0.0001	down
Rplp0	3-month-AD-absent	-5.7114	0.0001	down
Rplp1	3-month-AD-absent	-2.45066	0.0001	down
Rps10	3-month-AD-absent	-4.80392	0.0001	down
Rps14	3-month-AD-absent	-7.40613	0.0001	down
Rps26	3-month-AD-absent	-3.78381	0.0001	down
Rps4x	3-month-AD-absent	-3.63304	0.0001	down
Rps6ka3	3-month-AD-absent	-5.71964	0.0001	down
Rps6ka4	3-month-AD-absent	-3.17206	0.0001	down
Rps6kc1	3-month-AD-absent	-1.97085	0.0001	down
Rragb	3-month-AD-absent	-5.1488	0.0001	down
Rspry1	3-month-AD-absent	-7.88783	0.0001	down
Rsrc1	3-month-AD-absent	-2.99337	0.0001	down
Rtn4	3-month-AD-absent	-4.53232	0.0001	down
Rtn4r	3-month-AD-absent	-3.73299	0.0001	down
Rundc1	3-month-AD-absent	-4.77523	0.0001	down
Rundc3a	3-month-AD-absent	-3.70782	0.0001	down
Rundc3b	3-month-AD-absent	-5.42537	0.0001	down
Ryr3	3-month-AD-absent	-4.90865	0.0001	down
S1pr5	3-month-AD-absent	-6.52836	0.0001	down
Sacs	3-month-AD-absent	-8.69847	0.0001	down
Samd4	3-month-AD-absent	-5.1028	0.0001	down
Samd4b	3-month-AD-absent	-5.05716	0.0001	down
Samd8	3-month-AD-absent	-7.33798	0.0001	down
Samd9l	3-month-AD-absent	-7.51354	0.0001	down
Samhd1	3-month-AD-absent	-8.93004	0.0001	down
Sarm1	3-month-AD-absent	-6.24095	0.0001	down
Satb1	3-month-AD-absent	-5.87225	0.0001	down
Scaf11	3-month-AD-absent	-4.0852	0.0001	down
Scamp4	3-month-AD-absent	-7.98442	0.0001	down
Scap	3-month-AD-absent	-3.87742	0.0001	down
Scarb2	3-month-AD-absent	-7.17449	0.0001	down
Scfd1	3-month-AD-absent	-7.05716	0.0001	down
Scn1a	3-month-AD-absent	-4.72846	0.0001	down
Scube1	3-month-AD-absent	-4.62078	0.0001	down
Sdad1	3-month-AD-absent	-6.5389	0.0001	down
Sdc3	3-month-AD-absent	-7.17319	0.0001	down
Sdcbp	3-month-AD-absent	-5.04774	0.0001	down
Sdccag3	3-month-AD-absent	-2.49399	0.0001	down
Sdf4	3-month-AD-absent	-2.43029	0.0001	down
Sdhb	3-month-AD-absent	-4.9814	0.0001	down
Sdhc	3-month-AD-absent	-8.44615	0.0001	down
Sec16a	3-month-AD-absent	-5.04439	0.0001	down
Sec22b	3-month-AD-absent	-4.40372	0.0001	down
Sec24b	3-month-AD-absent	-1.73985	0.0001	down
Sec24c	3-month-AD-absent	-8.96771	0.0001	down
Sec31a	3-month-AD-absent	-8.7994	0.0001	down
Sec63	3-month-AD-absent	-6.38543	0.0001	down
Secisbp2	3-month-AD-absent	-5.78869	0.0001	down
Seh1l	3-month-AD-absent	-3.27202	0.0001	down
Selt	3-month-AD-absent	-2.06005	0.0001	down
Sema3c	3-month-AD-absent	-6.96355	0.0001	down
Sema3e	3-month-AD-absent	-7.70524	0.0001	down
Sema5a	3-month-AD-absent	-8.671	0.0001	down
Senp6	3-month-AD-absent	-6.74855	0.0001	down
Senp7	3-month-AD-absent	-6.96928	0.0001	down
Sept5	3-month-AD-absent	-3.23522	0.0001	down
Sept6	3-month-AD-absent	-2.4991	0.0001	down
Sept9	3-month-AD-absent	-4.5269	0.0001	down
Serinc1	3-month-AD-absent	-2.22033	0.0001	down
Serp2	3-month-AD-absent	-6.07696	0.0001	down
Serpine2	3-month-AD-absent	-2.56641	0.0001	down
Sertm1	3-month-AD-absent	-3.72319	0.0001	down
Sesn1	3-month-AD-absent	-5.07253	0.0001	down
Sesn3	3-month-AD-absent	-7.67706	0.0001	down
Sf3a2	3-month-AD-absent	-5.86105	0.0001	down
Sf3b3	3-month-AD-absent	-5.89958	0.0001	down
Sfpq	3-month-AD-absent	-2.60011	0.0001	down
Sfr1	3-month-AD-absent	-4.76022	0.0001	down
Sfswap	3-month-AD-absent	-5.19469	0.0001	down
Sfxn3	3-month-AD-absent	-5.41931	0.0001	down
Sgms1	3-month-AD-absent	-8.85331	0.0001	down
Sgms2	3-month-AD-absent	-5.91576	0.0001	down
Sgsm1	3-month-AD-absent	-4.8125	0.0001	down
Sgta	3-month-AD-absent	-4.94361	0.0001	down
Sh3bp4	3-month-AD-absent	-4.75471	0.0001	down
Sh3bp5	3-month-AD-absent	-3.58736	0.0001	down
Sh3bp5l	3-month-AD-absent	-7.23818	0.0001	down
Sh3glb1	3-month-AD-absent	-2.38405	0.0001	down
Sh3pxd2a	3-month-AD-absent	-4.59654	0.0001	down
Shank2	3-month-AD-absent	-6.18851	0.0001	down
Siah2	3-month-AD-absent	-4.42425	0.0001	down
Sik2	3-month-AD-absent	-8.58758	0.0001	down
Sipa1l2	3-month-AD-absent	-3.35614	0.0001	down
Sipa1l3	3-month-AD-absent	-5.38105	0.0001	down
Slc12a6	3-month-AD-absent	-4.20971	0.0001	down
Slc1a3	3-month-AD-absent	-5.09958	0.0001	down
Slc20a2	3-month-AD-absent	-4.28811	0.0001	down
Slc22a4	3-month-AD-absent	-2.79147	0.0001	down
Slc24a3	3-month-AD-absent	-7.10378	0.0001	down
Slc24a4	3-month-AD-absent	-2.56071	0.0001	down
Slc25a11	3-month-AD-absent	-5.10573	0.0001	down
Slc25a19	3-month-AD-absent	-7.58694	0.0001	down
Slc26a4	3-month-AD-absent	-2.98793	0.0001	down
Slc27a4	3-month-AD-absent	-5.237	0.0001	down
Slc2a1	3-month-AD-absent	-4.55766	0.0001	down
Slc2a13	3-month-AD-absent	-4.02385	0.0001	down
Slc32a1	3-month-AD-absent	-4.09761	0.0001	down
Slc35a1	3-month-AD-absent	-6.61122	0.0001	down
Slc35b4	3-month-AD-absent	-7.02728	0.0001	down
Slc35e1	3-month-AD-absent	-8.65313	0.0001	down
Slc35e3	3-month-AD-absent	-3.45066	0.0001	down
Slc38a1	3-month-AD-absent	-3.01257	0.0001	down
Slc38a2	3-month-AD-absent	-5.96178	0.0001	down
Slc38a7	3-month-AD-absent	-9.34877	0.0001	down
Slc39a10	3-month-AD-absent	-5.02724	0.0001	down
Slc41a2	3-month-AD-absent	-8.36035	0.0001	down
Slc41a3	3-month-AD-absent	-5.69265	0.0001	down
Slc44a2	3-month-AD-absent	-6.41948	0.0001	down
Slc44a5	3-month-AD-absent	-4.31566	0.0001	down
Slc45a4	3-month-AD-absent	-7.63513	0.0001	down
Slc4a2	3-month-AD-absent	-5.19233	0.0001	down
Slc4a5	3-month-AD-absent	-3.76871	0.0001	down
Slc4a8	3-month-AD-absent	-9.44311	0.0001	down
Slc6a11	3-month-AD-absent	-2.7754	0.0001	down
Slc6a17	3-month-AD-absent	-5.63091	0.0001	down
Slc6a9	3-month-AD-absent	-8.80223	0.0001	down
Slc7a1	3-month-AD-absent	-9.00373	0.0001	down
Slc7a11	3-month-AD-absent	-6.24387	0.0001	down
Slc7a14	3-month-AD-absent	-5.31337	0.0001	down
Slc7a6	3-month-AD-absent	-6.50234	0.0001	down
Slc7a7	3-month-AD-absent	-8.93537	0.0001	down
Slc7a8	3-month-AD-absent	-8.5441	0.0001	down
Slc9a2	3-month-AD-absent	-6.06451	0.0001	down
Slc9a3r1	3-month-AD-absent	-3.88134	0.0001	down
Slco1c1	3-month-AD-absent	-6.4701	0.0001	down
Slco3a1	3-month-AD-absent	-4.42805	0.0001	down
Slirp	3-month-AD-absent	-5.40792	0.0001	down
Slit3	3-month-AD-absent	-7.90841	0.0001	down
Smarcb1	3-month-AD-absent	-5.15259	0.0001	down
Smc5	3-month-AD-absent	-2.70635	0.0001	down
Smek1	3-month-AD-absent	-6.39037	0.0001	down
Smg6	3-month-AD-absent	-2.48199	0.0001	down
Smg9	3-month-AD-absent	-10.3186	0.0001	down
Smim20	3-month-AD-absent	-6.35421	0.0001	down
Smpd1	3-month-AD-absent	-2.99216	0.0001	down
Smpd3	3-month-AD-absent	-7.6765	0.0001	down
Snap47	3-month-AD-absent	-4.11742	0.0001	down
Snapc4	3-month-AD-absent	-8.08601	0.0001	down
Snd1	3-month-AD-absent	-2.73913	0.0001	down
Snf8	3-month-AD-absent	-2.93042	0.0001	down
Snhg11	3-month-AD-absent	-1.09085	0.0001	down
Snph	3-month-AD-absent	-5.03298	0.0001	down
Snrnp200	3-month-AD-absent	-6.01502	0.0001	down
Snrnp27	3-month-AD-absent	-2.56234	0.0001	down
Snrpb2	3-month-AD-absent	-2.31228	0.0001	down
Snx17	3-month-AD-absent	-7.60462	0.0001	down
Snx19	3-month-AD-absent	-6.37057	0.0001	down
Snx5	3-month-AD-absent	-8.81106	0.0001	down
Snx7	3-month-AD-absent	-2.69451	0.0001	down
Sobp	3-month-AD-absent	-4.40803	0.0001	down
Sod2	3-month-AD-absent	-3.13914	0.0001	down
Sorbs3	3-month-AD-absent	-3.42223	0.0001	down
Sorcs2	3-month-AD-absent	-7.64398	0.0001	down
Sos2	3-month-AD-absent	-3.52857	0.0001	down
Sowaha	3-month-AD-absent	-3.99548	0.0001	down
Sox12	3-month-AD-absent	-5.97842	0.0001	down
Specc1l	3-month-AD-absent	-3.35191	0.0001	down
Spef1	3-month-AD-absent	-3.4334	0.0001	down
Sphkap	3-month-AD-absent	-2.9241	0.0001	down
Spice1	3-month-AD-absent	-5.6014	0.0001	down
Spint1	3-month-AD-absent	-5.90945	0.0001	down
Spred1	3-month-AD-absent	-8.44026	0.0001	down
Spsb3	3-month-AD-absent	-2.40327	0.0001	down
Sptbn4	3-month-AD-absent	-4.62605	0.0001	down
Src	3-month-AD-absent	-5.38876	0.0001	down
Srcap	3-month-AD-absent	-6.08775	0.0001	down
Srebf2	3-month-AD-absent	-6.56742	0.0001	down
Srek1	3-month-AD-absent	-3.79909	0.0001	down
Srf	3-month-AD-absent	-9.28804	0.0001	down
Srgap3	3-month-AD-absent	-6.0321	0.0001	down
Srm	3-month-AD-absent	-4.70284	0.0001	down
Srp68	3-month-AD-absent	-6.75862	0.0001	down
Srpk2	3-month-AD-absent	-4.08463	0.0001	down
Srr	3-month-AD-absent	-3.45461	0.0001	down
Srrm1	3-month-AD-absent	-3.40099	0.0001	down
Srrm3	3-month-AD-absent	-2.04031	0.0001	down
Srsf12	3-month-AD-absent	-4.91982	0.0001	down
Ssbp3	3-month-AD-absent	-5.44537	0.0001	down
Ssfa2	3-month-AD-absent	-4.7696	0.0001	down
Sspo	3-month-AD-absent	-9.60467	0.0001	down
Ssrp1	3-month-AD-absent	-5.08066	0.0001	down
Sstr1	3-month-AD-absent	-7.99518	0.0001	down
Sstr4	3-month-AD-absent	-4.07867	0.0001	down
Ssu72	3-month-AD-absent	-2.28392	0.0001	down
St3gal1	3-month-AD-absent	-3.68818	0.0001	down
St3gal2	3-month-AD-absent	-4.84465	0.0001	down
St6galnac6	3-month-AD-absent	-3.17259	0.0001	down
St8sia3	3-month-AD-absent	-2.95915	0.0001	down
Stard13	3-month-AD-absent	-3.43918	0.0001	down
Stard8	3-month-AD-absent	-2.94298	0.0001	down
Stat5b	3-month-AD-absent	-6.47427	0.0001	down
Stip1	3-month-AD-absent	-7.05271	0.0001	down
Stk11ip	3-month-AD-absent	-7.60392	0.0001	down
Stk25	3-month-AD-absent	-3.24438	0.0001	down
Stk38	3-month-AD-absent	-2.87381	0.0001	down
Stmn4	3-month-AD-absent	-1.84532	0.0001	down
Ston2	3-month-AD-absent	-6.49436	0.0001	down
Stox2	3-month-AD-absent	-2.82714	0.0001	down
Strbp	3-month-AD-absent	-5.37689	0.0001	down
Strip2	3-month-AD-absent	-4.81489	0.0001	down
Strn3	3-month-AD-absent	-8.83213	0.0001	down
Strn4	3-month-AD-absent	-4.28021	0.0001	down
Stt3a	3-month-AD-absent	-6.13422	0.0001	down
Stx1b	3-month-AD-absent	-4.43652	0.0001	down
Stx2	3-month-AD-absent	-4.38957	0.0001	down
Stxbp4	3-month-AD-absent	-6.43757	0.0001	down
Sub1	3-month-AD-absent	-6.46934	0.0001	down
Suclg1	3-month-AD-absent	-3.00779	0.0001	down
Suds3	3-month-AD-absent	-4.57693	0.0001	down
Sult4a1	3-month-AD-absent	-5.24831	0.0001	down
Sumo3	3-month-AD-absent	-1.93483	0.0001	down
Sun1	3-month-AD-absent	-3.08293	0.0001	down
Surf4	3-month-AD-absent	-4.77943	0.0001	down
Svil	3-month-AD-absent	-6.37353	0.0001	down
Swt1	3-month-AD-absent	-2.7034	0.0001	down
Sybu	3-month-AD-absent	-6.33313	0.0001	down
Sympk	3-month-AD-absent	-9.06039	0.0001	down
Syn2	3-month-AD-absent	-4.51012	0.0001	down
Syne2	3-month-AD-absent	-6.98455	0.0001	down
Syngr1	3-month-AD-absent	-5.38635	0.0001	down
Synj2	3-month-AD-absent	-2.79216	0.0001	down
Synj2bp	3-month-AD-absent	-4.92331	0.0001	down
Synpo2	3-month-AD-absent	-3.66865	0.0001	down
Sys1	3-month-AD-absent	-3.54761	0.0001	down
Syt16	3-month-AD-absent	-2.0036	0.0001	down
Sytl2	3-month-AD-absent	-4.44162	0.0001	down
Tacc2	3-month-AD-absent	-5.8525	0.0001	down
Tada2a	3-month-AD-absent	-3.86592	0.0001	down
Taf1a	3-month-AD-absent	-7.60874	0.0001	down
Taf6	3-month-AD-absent	-4.03357	0.0001	down
Tagln	3-month-AD-absent	-6.01577	0.0001	down
Tagln3	3-month-AD-absent	-6.1488	0.0001	down
Tanc1	3-month-AD-absent	-6.06838	0.0001	down
Tardbp	3-month-AD-absent	-3.14731	0.0001	down
Tbc1d20	3-month-AD-absent	-6.76915	0.0001	down
Tbc1d22b	3-month-AD-absent	-8.46625	0.0001	down
Tbcb	3-month-AD-absent	-6.66225	0.0001	down
Tbcd	3-month-AD-absent	-7.63215	0.0001	down
Tbk1	3-month-AD-absent	-4.73588	0.0001	down
Tbl1x	3-month-AD-absent	-8.84587	0.0001	down
Tbl1xr1	3-month-AD-absent	-5.51012	0.0001	down
Tbl3	3-month-AD-absent	-3.45154	0.0001	down
Tcf20	3-month-AD-absent	-2.50165	0.0001	down
Tcf25	3-month-AD-absent	-4.90673	0.0001	down
Tcf4	3-month-AD-absent	-4.37109	0.0001	down
Tcn2	3-month-AD-absent	-7.35922	0.0001	down
Tcp11l2	3-month-AD-absent	-4.38336	0.0001	down
Tecr	3-month-AD-absent	-5.56275	0.0001	down
Tet2	3-month-AD-absent	-4.97865	0.0001	down
Tet3	3-month-AD-absent	-6.35767	0.0001	down
Tex15	3-month-AD-absent	-8.56498	0.0001	down
Tex261	3-month-AD-absent	-5.57279	0.0001	down
Tfap2b	3-month-AD-absent	-8.73166	0.0001	down
Tgfbr1	3-month-AD-absent	-6.78808	0.0001	down
Tgif2	3-month-AD-absent	-6.16725	0.0001	down
Tha1	3-month-AD-absent	-5.33342	0.0001	down
Them6	3-month-AD-absent	-4.9214	0.0001	down
Thoc1	3-month-AD-absent	-5.65354	0.0001	down
Thoc2	3-month-AD-absent	-5.37678	0.0001	down
Thoc3	3-month-AD-absent	-5.00105	0.0001	down
Thoc7	3-month-AD-absent	-2.67356	0.0001	down
Thsd7a	3-month-AD-absent	-5.43574	0.0001	down
Thsd7b	3-month-AD-absent	-9.61645	0.0001	down
Thy1	3-month-AD-absent	-4.33056	0.0001	down
Timm10	3-month-AD-absent	-5.67469	0.0001	down
Timm50	3-month-AD-absent	-5.11353	0.0001	down
Timp2	3-month-AD-absent	-3.58696	0.0001	down
Tmc3	3-month-AD-absent	-4.38428	0.0001	down
Tmco6	3-month-AD-absent	-3.81387	0.0001	down
Tmeff1	3-month-AD-absent	-7.05666	0.0001	down
Tmem106b	3-month-AD-absent	-4.65745	0.0001	down
Tmem151b	3-month-AD-absent	-6.54643	0.0001	down
Tmem169	3-month-AD-absent	-5.80761	0.0001	down
Tmem178	3-month-AD-absent	-3.0036	0.0001	down
Tmem181a	3-month-AD-absent	-5.50048	0.0001	down
Tmem184b	3-month-AD-absent	-6.72142	0.0001	down
Tmem189	3-month-AD-absent	-5.64789	0.0001	down
Tmem198	3-month-AD-absent	-7.51181	0.0001	down
Tmem199	3-month-AD-absent	-8.0553	0.0001	down
Tmem234	3-month-AD-absent	-5.73769	0.0001	down
Tmem240	3-month-AD-absent	-5.25374	0.0001	down
Tmem245	3-month-AD-absent	-2.25399	0.0001	down
Tmem246	3-month-AD-absent	-5.64616	0.0001	down
Tmem248	3-month-AD-absent	-4.27798	0.0001	down
Tmem41b	3-month-AD-absent	-8.20765	0.0001	down
Tmem43	3-month-AD-absent	-3.69859	0.0001	down
Tmem55a	3-month-AD-absent	-5.64559	0.0001	down
Tmem59l	3-month-AD-absent	-5.68995	0.0001	down
Tmem86a	3-month-AD-absent	-8.03608	0.0001	down
Tmod2	3-month-AD-absent	-3.37109	0.0001	down
Tmsb10	3-month-AD-absent	-2.01555	0.0001	down
Tmtc1	3-month-AD-absent	-3.22033	0.0001	down
Tmx2	3-month-AD-absent	-2.66524	0.0001	down
Tmx4	3-month-AD-absent	-3.84164	0.0001	down
Tnfaip1	3-month-AD-absent	-3.41278	0.0001	down
Tnfrsf21	3-month-AD-absent	-2.40145	0.0001	down
Tnfrsf22	3-month-AD-absent	-5.231	0.0001	down
Tnfsf12	3-month-AD-absent	-6.74003	0.0001	down
Tnip2	3-month-AD-absent	-5.99932	0.0001	down
Tnks	3-month-AD-absent	-4.7137	0.0001	down
Tnpo2	3-month-AD-absent	-2.88622	0.0001	down
Tnpo3	3-month-AD-absent	-8.3602	0.0001	down
Tnr	3-month-AD-absent	-6.70883	0.0001	down
Tns1	3-month-AD-absent	-6.01525	0.0001	down
Tnxb	3-month-AD-absent	-7.41295	0.0001	down
Tollip	3-month-AD-absent	-6.63532	0.0001	down
Tom1l1	3-month-AD-absent	-6.80254	0.0001	down
Tomm34	3-month-AD-absent	-3.94048	0.0001	down
Tomm40l	3-month-AD-absent	-4.13175	0.0001	down
Tomm70a	3-month-AD-absent	-4.33676	0.0001	down
Tonsl	3-month-AD-absent	-8.96598	0.0001	down
Top1	3-month-AD-absent	-4.85366	0.0001	down
Tor1b	3-month-AD-absent	-3.47335	0.0001	down
Tox	3-month-AD-absent	-9.3104	0.0001	down
Tpbg	3-month-AD-absent	-7.0254	0.0001	down
Tpcn2	3-month-AD-absent	-8.96268	0.0001	down
Tpm3	3-month-AD-absent	-1.73408	0.0001	down
Tppp	3-month-AD-absent	-3.21775	0.0001	down
Trappc3	3-month-AD-absent	-4.76713	0.0001	down
Trappc8	3-month-AD-absent	-7.04162	0.0001	down
Trf	3-month-AD-absent	-5.94251	0.0001	down
Trim27	3-month-AD-absent	-2.36177	0.0001	down
Trim28	3-month-AD-absent	-4.21101	0.0001	down
Trim3	3-month-AD-absent	-4.69228	0.0001	down
Trim32	3-month-AD-absent	-5.84791	0.0001	down
Trim41	3-month-AD-absent	-6.33664	0.0001	down
Trim46	3-month-AD-absent	-8.34789	0.0001	down
Trip11	3-month-AD-absent	-8.57034	0.0001	down
Trmt61a	3-month-AD-absent	-9.94639	0.0001	down
Trp53bp1	3-month-AD-absent	-3.1635	0.0001	down
Trp53bp2	3-month-AD-absent	-5.82706	0.0001	down
Trp53rk	3-month-AD-absent	-3.31421	0.0001	down
Trpm2	3-month-AD-absent	-4.16805	0.0001	down
Tsc1	3-month-AD-absent	-6.28046	0.0001	down
Tsg101	3-month-AD-absent	-3.29866	0.0001	down
Tshz1	3-month-AD-absent	-3.73118	0.0001	down
Tshz3	3-month-AD-absent	-6.38474	0.0001	down
Tsn	3-month-AD-absent	-5.34021	0.0001	down
Tsnax	3-month-AD-absent	-3.95389	0.0001	down
Tspan33	3-month-AD-absent	-3.03562	0.0001	down
Tspan5	3-month-AD-absent	-4.26078	0.0001	down
Tspyl2	3-month-AD-absent	-5.50059	0.0001	down
Tspyl4	3-month-AD-absent	-3.14622	0.0001	down
Tssk4	3-month-AD-absent	-6.59564	0.0001	down
Ttbk2	3-month-AD-absent	-4.80133	0.0001	down
Ttc21b	3-month-AD-absent	-3.40508	0.0001	down
Ttc33	3-month-AD-absent	-6.76106	0.0001	down
Ttc5	3-month-AD-absent	-3.6096	0.0001	down
Ttll1	3-month-AD-absent	-3.5656	0.0001	down
Ttll4	3-month-AD-absent	-6.5168	0.0001	down
Ttr	3-month-AD-absent	-6.64765	0.0001	down
Tuba1a	3-month-AD-absent	-5.07724	0.0001	down
Tubb4a	3-month-AD-absent	-4.97682	0.0001	down
Tubb4b	3-month-AD-absent	-4.87217	0.0001	down
Tubb5	3-month-AD-absent	-4.28934	0.0001	down
Tubg1	3-month-AD-absent	-4.31445	0.0001	down
Tusc3	3-month-AD-absent	-7.29011	0.0001	down
Txndc11	3-month-AD-absent	-7.25333	0.0001	down
Ubap2	3-month-AD-absent	-3.59932	0.0001	down
Ube2d2a	3-month-AD-absent	-3.25399	0.0001	down
Ube2g2	3-month-AD-absent	-7.63733	0.0001	down
Ube2j1	3-month-AD-absent	-8.4375	0.0001	down
Ube2k	3-month-AD-absent	-6.92734	0.0001	down
Ube2l3	3-month-AD-absent	-4.43962	0.0001	down
Ube2m	3-month-AD-absent	-4.34979	0.0001	down
Ube2z	3-month-AD-absent	-3.76022	0.0001	down
Ube3c	3-month-AD-absent	-1.87709	0.0001	down
Ubn2	3-month-AD-absent	-6.56798	0.0001	down
Ubp1	3-month-AD-absent	-7.57529	0.0001	down
Ubqln4	3-month-AD-absent	-5.67139	0.0001	down
Ubr3	3-month-AD-absent	-2.03092	0.0001	down
Ubr4	3-month-AD-absent	-9.03	0.0001	down
Ubxn4	3-month-AD-absent	-2.88557	0.0001	down
Uck2	3-month-AD-absent	-8.55577	0.0001	down
Uggt2	3-month-AD-absent	-2.9988	0.0001	down
Uhrf1	3-month-AD-absent	-7.37095	0.0001	down
Uhrf1bp1l	3-month-AD-absent	-7.37571	0.0001	down
Uhrf2	3-month-AD-absent	-5.74873	0.0001	down
Ulbp1	3-month-AD-absent	-4.84264	0.0001	down
Unc119b	3-month-AD-absent	-4.83373	0.0001	down
Unc5b	3-month-AD-absent	-9.13683	0.0001	down
Unc5c	3-month-AD-absent	-5.41131	0.0001	down
Uqcr11	3-month-AD-absent	-2.65306	0.0001	down
Uqcrb	3-month-AD-absent	-3.86658	0.0001	down
Uqcrc1	3-month-AD-absent	-2.9542	0.0001	down
Uqcrc2	3-month-AD-absent	-2.93546	0.0001	down
Uqcrfs1	3-month-AD-absent	-3.02798	0.0001	down
Uri1	3-month-AD-absent	-4.80856	0.0001	down
Urod	3-month-AD-absent	-5.2967	0.0001	down
Usp15	3-month-AD-absent	-5.10392	0.0001	down
Usp24	3-month-AD-absent	-7.75034	0.0001	down
Usp34	3-month-AD-absent	-6.44372	0.0001	down
Usp36	3-month-AD-absent	-8.51461	0.0001	down
Usp4	3-month-AD-absent	-6.30506	0.0001	down
Usp46	3-month-AD-absent	-6.19758	0.0001	down
Usp54	3-month-AD-absent	-2.53356	0.0001	down
Usp6nl	3-month-AD-absent	-7.0339	0.0001	down
Usp9x	3-month-AD-absent	-5.3545	0.0001	down
Ust	3-month-AD-absent	-2.4991	0.0001	down
Utp14b	3-month-AD-absent	-4.83053	0.0001	down
Vamp2	3-month-AD-absent	-1.42582	0.0001	down
Vat1	3-month-AD-absent	-3.79077	0.0001	down
Vcl	3-month-AD-absent	-7.2922	0.0001	down
Vdac1	3-month-AD-absent	-5.67195	0.0001	down
Vill	3-month-AD-absent	-7.32829	0.0001	down
Vldlr	3-month-AD-absent	-6.84971	0.0001	down
Vps11	3-month-AD-absent	-5.94501	0.0001	down
Vps13d	3-month-AD-absent	-4.29548	0.0001	down
Vps25	3-month-AD-absent	-5.44062	0.0001	down
Vps37a	3-month-AD-absent	-7.65394	0.0001	down
Vps37b	3-month-AD-absent	-4.17313	0.0001	down
Vps39	3-month-AD-absent	-2.87119	0.0001	down
Vps41	3-month-AD-absent	-8.23627	0.0001	down
Vps54	3-month-AD-absent	-6.16497	0.0001	down
Vps8	3-month-AD-absent	-5.37516	0.0001	down
Vrk1	3-month-AD-absent	-4.48113	0.0001	down
Vsig2	3-month-AD-absent	-3.86691	0.0001	down
Vstm2a	3-month-AD-absent	-4.10434	0.0001	down
Vti1b	3-month-AD-absent	-7.35282	0.0001	down
Wac	3-month-AD-absent	-6.72005	0.0001	down
Wbp11	3-month-AD-absent	-8.38795	0.0001	down
Wdhd1	3-month-AD-absent	-5.34589	0.0001	down
Wdr1	3-month-AD-absent	-4.28787	0.0001	down
Wdr47	3-month-AD-absent	-3.53065	0.0001	down
Wdr59	3-month-AD-absent	-7.81312	0.0001	down
Wdr5b	3-month-AD-absent	-3.67356	0.0001	down
Wdr70	3-month-AD-absent	-9.71384	0.0001	down
Wdr81	3-month-AD-absent	-6.38192	0.0001	down
Wdr82	3-month-AD-absent	-4.3339	0.0001	down
Wdr91	3-month-AD-absent	-4.91009	0.0001	down
Whsc1l1	3-month-AD-absent	-2.30451	0.0001	down
Wnt6	3-month-AD-absent	-8.17266	0.0001	down
Wnt7a	3-month-AD-absent	-2.20997	0.0001	down
Wnt7b	3-month-AD-absent	-4.46096	0.0001	down
Wrb	3-month-AD-absent	-7.16195	0.0001	down
Wscd2	3-month-AD-absent	-4.72374	0.0001	down
Wwc1	3-month-AD-absent	-5.04731	0.0001	down
Wwc2	3-month-AD-absent	-4.22831	0.0001	down
Xpnpep1	3-month-AD-absent	-5.35191	0.0001	down
Xpo5	3-month-AD-absent	-5.60041	0.0001	down
Xpo6	3-month-AD-absent	-5.70901	0.0001	down
Xpo7	3-month-AD-absent	-5.74156	0.0001	down
Xpot	3-month-AD-absent	-7.68121	0.0001	down
Yap1	3-month-AD-absent	-5.87028	0.0001	down
Ybx1	3-month-AD-absent	-5.01048	0.0001	down
Ydjc	3-month-AD-absent	-3.28639	0.0001	down
Yipf3	3-month-AD-absent	-4.17552	0.0001	down
Ylpm1	3-month-AD-absent	-7.97589	0.0001	down
Ywhag	3-month-AD-absent	-4.23598	0.0001	down
Ywhah	3-month-AD-absent	-2.6477	0.0001	down
Ywhaz	3-month-AD-absent	-3.42268	0.0001	down
Zbtb1	3-month-AD-absent	-3.17153	0.0001	down
Zbtb4	3-month-AD-absent	-3.85898	0.0001	down
Zbtb5	3-month-AD-absent	-9.25857	0.0001	down
Zbtb7b	3-month-AD-absent	-3.88492	0.0001	down
Zbtb8os	3-month-AD-absent	-6.95935	0.0001	down
Zc3h18	3-month-AD-absent	-4.76518	0.0001	down
Zc3h4	3-month-AD-absent	-4.765	0.0001	down
Zc3h7b	3-month-AD-absent	-4.71681	0.0001	down
Zcchc6	3-month-AD-absent	-7.84564	0.0001	down
Zcchc7	3-month-AD-absent	-2.57289	0.0001	down
Zcchc8	3-month-AD-absent	-5.22638	0.0001	down
Zdhhc20	3-month-AD-absent	-7.8567	0.0001	down
Zer1	3-month-AD-absent	-5.80478	0.0001	down
Zfand2a	3-month-AD-absent	-6.96112	0.0001	down
Zfand6	3-month-AD-absent	-6.47102	0.0001	down
Zfhx2	3-month-AD-absent	-7.19164	0.0001	down
Zfp207	3-month-AD-absent	-4.25449	0.0001	down
Zfp266	3-month-AD-absent	-4.27177	0.0001	down
Zfp27	3-month-AD-absent	-4.11075	0.0001	down
Zfp276	3-month-AD-absent	-3.88395	0.0001	down
Zfp277	3-month-AD-absent	-8.25047	0.0001	down
Zfp287	3-month-AD-absent	-3.33771	0.0001	down
Zfp335	3-month-AD-absent	-7.21939	0.0001	down
Zfp341	3-month-AD-absent	-8.6067	0.0001	down
Zfp445	3-month-AD-absent	-4.99985	0.0001	down
Zfp467	3-month-AD-absent	-8.74667	0.0001	down
Zfp516	3-month-AD-absent	-3.3147	0.0001	down
Zfp532	3-month-AD-absent	-6.62911	0.0001	down
Zfp598	3-month-AD-absent	-2.3084	0.0001	down
Zfp629	3-month-AD-absent	-5.18547	0.0001	down
Zfp652	3-month-AD-absent	-6.09951	0.0001	down
Zfp667	3-month-AD-absent	-6.12233	0.0001	down
Zfp710	3-month-AD-absent	-7.52862	0.0001	down
Zfp738	3-month-AD-absent	-2.09198	0.0001	down
Zfp775	3-month-AD-absent	-6.37272	0.0001	down
Zfp780b	3-month-AD-absent	-5.83019	0.0001	down
Zfp821	3-month-AD-absent	-6.59485	0.0001	down
Zfp853	3-month-AD-absent	-7.46145	0.0001	down
Zfp866	3-month-AD-absent	-6.21697	0.0001	down
Zfp868	3-month-AD-absent	-4.22831	0.0001	down
Zfp869	3-month-AD-absent	-3.2193	0.0001	down
Zfp90	3-month-AD-absent	-5.58906	0.0001	down
Zfpm1	3-month-AD-absent	-3.49057	0.0001	down
Zfx	3-month-AD-absent	-2.37666	0.0001	down
Zfyve20	3-month-AD-absent	-5.57652	0.0001	down
Zfyve26	3-month-AD-absent	-7.19823	0.0001	down
Zfyve27	3-month-AD-absent	-3.37109	0.0001	down
Zkscan3	3-month-AD-absent	-7.36048	0.0001	down
Zmat3	3-month-AD-absent	-2.29768	0.0001	down
Zmiz1	3-month-AD-absent	-10.0673	0.0001	down
Zmym2	3-month-AD-absent	-2.41323	0.0001	down
Zmynd19	3-month-AD-absent	-7.3833	0.0001	down
Znfx1	3-month-AD-absent	-5.92061	0.0001	down
Znhit3	3-month-AD-absent	-4.28244	0.0001	down
Zscan25	3-month-AD-absent	-8.57322	0.0001	down
Zyg11b	3-month-AD-absent	-2.04847	0.0001	down
Zyx	3-month-AD-absent	-6.85279	0.0001	down
Lin7c	overlay	-8.38677	0.00860348	down
Nova1	overlay	-8.12371	0.0289846	down
Zfp583	overlay	-8.08888	0.00104904	down
Vwa1	overlay	-7.90548	0.0299164	down
Fbxo38	overlay	-7.90422	0.010423	down
Mpzl1	overlay	-7.84279	0.00127696	down
Atp8a1	overlay	-7.79932	0.00388288	down
Prdm15	overlay	-7.77938	0.000807355	down
Nus1	overlay	-7.76657	0.019122	down
Jmjd1c	overlay	-7.67067	0.0212355	down
Megf11	overlay	-7.65386	0.000127703	down
Fbxo42	overlay	-7.58615	5.15832e-05	down
Eno3	overlay	-7.58393	0.00326125	down
Mkl2	overlay	-7.52236	0.00200614	down
Zfp398	overlay	-7.46536	0.000707938	down
Per3	overlay	-7.4316	0.00187763	down
Ccnf	overlay	-7.42271	0.00112997	down
Fam169a	overlay	-7.41536	0.00271623	down
Ints5	overlay	-7.41475	0.0254021	down
Spry1	overlay	-7.34908	0.00029524	down
Svop	overlay	-7.34055	0.0140352	down
Ccnd2	overlay	-7.29144	0.0157765	down
Mcm3ap	overlay	-7.27011	0.0129173	down
Vps33a	overlay	-7.2381	0.00164984	down
Wdr7	overlay	-7.22785	2.41298e-08	down
2010300C02Rik	overlay	-7.22537	0.0177744	down
Nmt2	overlay	-7.20082	0.0357655	down
Poglut1	overlay	-7.17806	0.00966952	down
Efna1	overlay	-7.15945	0.00255249	down
Cyb5r3	overlay	-7.1593	0.00431563	down
Flrt1	overlay	-7.15424	0.00810261	down
Hspb1	overlay	-7.14351	0.000710712	down
Ppt2	overlay	-7.13072	0.00267211	down
Hook1	overlay	-7.12414	0.00406415	down
Sidt1	overlay	-7.11581	0.00333878	down
Sox4	overlay	-7.10226	0.00284801	down
Dcc	overlay	-7.09908	0.00128194	down
4931422A03Rik	overlay	-7.09841	0.00189128	down
Trim66	overlay	-7.09725	0.00126788	down
Alg9	overlay	-7.08043	0.000692653	down
Emilin2	overlay	-7.07461	0.00853364	down
Arfgef2	overlay	-7.05477	0.000576932	down
Sema3g	overlay	-7.02932	0.00114994	down
Cep120	overlay	-7.02297	0.00711613	down
Nudcd3	overlay	-7.00053	0.0101827	down
Npc1	overlay	-6.98734	0.00150682	down
Cdon	overlay	-6.97995	0.0052702	down
Impa2	overlay	-6.97807	0.00165907	down
Kif18b	overlay	-6.97752	0.000668176	down
Xylb	overlay	-6.96248	0.00156127	down
Chmp6	overlay	-6.95468	0.000287496	down
Zfat	overlay	-6.90929	0.00309703	down
Sik3	overlay	-6.88025	0.00166889	down
St8sia2	overlay	-6.86958	0.00109224	down
Fam65b	overlay	-6.83249	0.00199034	down
Fli1	overlay	-6.81863	0.00812295	down
Fam120c	overlay	-6.80898	0.0179684	down
Dpm1	overlay	-6.80292	0.000409329	down
Fbn2	overlay	-6.79526	0.00218722	down
Pim1	overlay	-6.79477	0.00168832	down
Ano8	overlay	-6.79224	0.00211094	down
Dnajb14	overlay	-6.74485	0.0011762	down
Lig1	overlay	-6.7279	0.000784972	down
Rmdn1	overlay	-6.72236	0.00336597	down
Pigo	overlay	-6.66737	0.00116931	down
Fam216a	overlay	-6.66284	0.0266723	down
Robo1	overlay	-6.61614	0.00800134	down
1190007I07Rik	overlay	-6.6017	0.0197325	down
Cpq	overlay	-6.59449	0.00203957	down
Edil3	overlay	-6.53373	0.00692857	down
Slc33a1	overlay	-6.50044	0.0156762	down
Snx13	overlay	-6.47656	0.010363	down
Gm16503	overlay	-6.43646	0.00864574	down
Iqsec1	overlay	-6.42484	1.81595e-07	down
Cd109	overlay	-6.39599	0.0124012	down
Kmt2b	overlay	-6.39143	0.000921898	down
Nos1ap	overlay	-6.352	0.00403541	down
Pikfyve	overlay	-6.34157	0.020885	down
Rarb	overlay	-6.34033	0.00208448	down
Smarca1	overlay	-6.30815	0.00728827	down
Gm15800	overlay	-6.2955	0.00069474	down
Mbp	overlay	-6.25351	0.000518409	down
F2r	overlay	-6.23184	0.0146492	down
Rps6kb1	overlay	-6.21696	0.0116317	down
Atf7ip	overlay	-6.20222	0.0297103	down
Map4	overlay	-6.16079	0.000432247	down
Magi2	overlay	-6.111	0.0141735	down
Sorl1	overlay	-5.99783	0.0422218	down
Plxnb2	overlay	-5.98599	0.0178022	down
D6Wsu163e	overlay	-5.75387	4.3143e-06	down
Pcnx	overlay	-5.5909	0.00120108	down
Chd6	overlay	-5.53164	0.00363576	down
Eif4ebp1	overlay	-5.47446	0.00174615	down
Mast2	overlay	-5.46847	0.0431929	down
Spns2	overlay	-5.46441	0.0074805	down
Sf3b2	overlay	-5.42542	0.000927372	down
Pum1	overlay	-5.42353	0.0137056	down
Plxnb3	overlay	-5.40069	0.0445382	down
Smad3	overlay	-5.38952	0.0121537	down
Med13l	overlay	-5.25213	0.00668305	down
Arhgef7	overlay	-5.24751	2.41799e-05	down
Kcnh1	overlay	-5.19201	0.0461651	down
Fam131b	overlay	-5.03695	0.00983775	down
Mest	overlay	-5.00209	0.0436159	down
Eif3a	overlay	-4.92358	0.0439314	down
Ago2	overlay	-4.91537	0.00131292	down
Smg7	overlay	-4.91278	0.0157825	down
Sec62	overlay	-4.8812	3.95992e-07	down
Chrm1	overlay	-4.83895	0.0149282	down
Atad2b	overlay	-4.78605	1.92915e-05	down
Arc	overlay	-4.7653	0.0454133	down
Syt7	overlay	-4.70921	0.0231604	down
Afg3l2	overlay	-4.65187	0.0227497	down
Xpo1	overlay	-4.60167	0.00402062	down
Sipa1	overlay	-4.47943	4.67899e-07	down
Wbp1l	overlay	-4.4735	0.000280886	down
Sh3bgrl2	overlay	-4.37804	0.000432111	down
Unc13a	overlay	-4.37619	0.00834522	down
Macf1	overlay	-4.36128	9.3748e-06	down
Tcp1	overlay	-4.35665	0.00982559	down
Dip2b	overlay	-4.32892	1.30592e-06	down
Epas1	overlay	-4.30923	0.0431891	down
Tab2	overlay	-4.28467	8.43136e-05	down
Prdm2	overlay	-4.20607	0.0362087	down
Zcchc24	overlay	-4.16775	0.0282216	down
Tub	overlay	-4.1448	5.49327e-05	down
Tmed10	overlay	-4.13216	0.000464444	down
Ppp1r21	overlay	-4.10368	9.36766e-06	down
Supt5	overlay	-4.09484	0.000356316	down
Ogdhl	overlay	-4.09344	0.0133796	down
Tenm2	overlay	-4.09129	0.00028716	down
Sh3pxd2b	overlay	-4.08366	0.0498063	down
Arhgef12	overlay	-4.08238	0.0219932	down
Mical3	overlay	-4.06475	0.00027067	down
4932438A13Rik	overlay	-4.03426	0.0136081	down
Syt1	overlay	-4.00445	0.0114053	down
Tmem59	overlay	-4.00416	0.00689711	down
Arhgef28	overlay	-3.97982	0.00980807	down
Uggt1	overlay	-3.94598	0.000860266	down
Dnmt3a	overlay	-3.94208	2.48387e-05	down
Gm7729	overlay	-3.89277	0.000502541	down
D17Wsu92e	overlay	-3.89205	0.00177073	down
Anks3	overlay	-3.88087	0.00862287	down
Ggt7	overlay	-3.85567	0.00262643	down
Zfp142	overlay	-3.80889	0.00162629	down
Mtf1	overlay	-3.79889	1.62206e-05	down
Sppl3	overlay	-3.7947	0.0241584	down
Mbtd1	overlay	-3.79382	0.0065579	down
Apba1	overlay	-3.7702	2.77198e-05	down
Shisa9	overlay	-3.76318	0.00498474	down
Rrp15	overlay	-3.73631	0.000461796	down
Pkd1	overlay	-3.73143	0.000172825	down
Mpdz	overlay	-3.72842	0.0125672	down
Hnrnpm	overlay	-3.71212	0.00838376	down
Speg	overlay	-3.63905	4.08523e-06	down
E330009J07Rik	overlay	-3.62447	0.0143756	down
Tmem150c	overlay	-3.59088	0.000116248	down
Arhgap32	overlay	-3.5893	1.89733e-05	down
Stim1	overlay	-3.52014	0.00640755	down
Prrt2	overlay	-3.43726	0.0309801	down
Ncoa6	overlay	-3.43574	0.000166792	down
Trio	overlay	-3.42253	0.027552	down
Map2	overlay	-3.35223	1.94157e-05	down
Syne1	overlay	-3.34738	0.0328693	down
Furin	overlay	-3.33233	0.00267291	down
Sema7a	overlay	-3.30843	0.0467038	down
Tspan13	overlay	-3.3023	7.0231e-05	down
Ptprm	overlay	-3.30184	0.00618791	down
Eif4g1	overlay	-3.27725	3.91248e-05	down
Ppp5c	overlay	-3.23577	0.0120923	down
Nell2	overlay	-3.19654	0.00307183	down
Cmtr1	overlay	-3.16055	0.000140404	down
Dopey2	overlay	-3.03942	0.00504577	down
Sez6l2	overlay	-3.01906	9.91159e-05	down
Ncdn	overlay	-3.01556	0.0221439	down
Xbp1	overlay	-2.98743	5.71228e-07	down
Golga2	overlay	-2.98398	0.00328512	down
Uchl1	overlay	-2.96597	0.000105163	down
Nbea	overlay	-2.96393	8.982e-05	down
Trrap	overlay	-2.94805	0.00742426	down
Asrgl1	overlay	-2.89825	3.48542e-05	down
Ube2d3	overlay	-2.87814	0.00606965	down
Agl	overlay	-2.81791	6.57022e-06	down
Fads1	overlay	-2.81561	0.00564383	down
Jakmip3	overlay	-2.79151	0.00229017	down
Mars	overlay	-2.78896	0.0232059	down
Apoe	overlay	-2.74151	0.00468875	down
Pam	overlay	-2.72519	0.00173653	down
Aplp2	overlay	-2.71944	2.7417e-06	down
Ndrg4	overlay	-2.70038	0.000958469	down
Apbb1	overlay	-2.69975	0.000303367	down
Scd2	overlay	-2.69123	1.0127e-05	down
Ogfod1	overlay	-2.68738	0.000132404	down
Als2	overlay	-2.67869	0.0473158	down
Smim13	overlay	-2.66841	2.27286e-06	down
Gabrg3	overlay	-2.66648	0.000449184	down
Nhsl2	overlay	-2.65176	0.000188896	down
Kif3a	overlay	-2.62791	0.000758811	down
Tubb2b	overlay	-2.62438	0.000464572	down
Apc	overlay	-2.61488	0.000301709	down
Ergic1	overlay	-2.60268	0.000167811	down
Snap91	overlay	-2.60076	0.0037588	down
Kcnc2	overlay	-2.58436	0.047741	down
Dgki	overlay	-2.58275	0.0301869	down
Slc12a5	overlay	-2.58088	5.59825e-05	down
Gfpt1	overlay	-2.55386	0.00740714	down
Taok2	overlay	-2.54828	0.016103	down
Usp13	overlay	-2.54795	3.39811e-05	down
Lats1	overlay	-2.52742	0.00026714	down
Glg1	overlay	-2.52554	0.00242406	down
Tsc22d1	overlay	-2.52517	0.000269111	down
Ep400	overlay	-2.52503	0.00223055	down
Efnb3	overlay	-2.51825	5.27668e-05	down
Wnk2	overlay	-2.51597	0.000242199	down
Cacna2d1	overlay	-2.50604	0.0301515	down
Plxna4	overlay	-2.50147	0.000128756	down
Dbn1	overlay	-2.48549	0.00152511	down
Celsr2	overlay	-2.4809	0.0385852	down
Rasgrp1	overlay	-2.45301	0.00132137	down
Eif3h	overlay	-2.45192	0.00712041	down
Ddx17	overlay	-2.4461	0.000214728	down
Sptbn1	overlay	-2.43895	0.0180157	down
Ogdh	overlay	-2.40247	0.00892976	down
Nos1	overlay	-2.39892	0.000130418	down
Tcta	overlay	-2.37852	0.00120084	down
Pfkm	overlay	-2.3741	2.23249e-06	down
Ptpra	overlay	-2.37065	0.00402666	down
Slc4a3	overlay	-2.36539	0.0300627	down
Atxn7l1	overlay	-2.35457	0.0189531	down
Slc9a3r2	overlay	-2.32555	0.0124215	down
Arhgap21	overlay	-2.31375	0.00139774	down
Aldoa	overlay	-2.31368	0.0125931	down
Itga6	overlay	-2.30892	4.53612e-05	down
Tenm3	overlay	-2.30817	0.00091918	down
Ppp2r1a	overlay	-2.30213	0.00394175	down
Hnrnpa2b1	overlay	-2.29287	0.00249535	down
Syngap1	overlay	-2.25278	0.000913344	down
Tfip11	overlay	-2.25114	0.0303356	down
Spag9	overlay	-2.22434	7.80463e-05	down
Dnajc6	overlay	-2.21717	0.0014257	down
Paxbp1	overlay	-2.15861	0.00160629	down
Grin2a	overlay	-2.14351	0.00470699	down
Pced1a	overlay	-2.14238	0.00393091	down
Ptpn13	overlay	-2.13835	3.88607e-05	down
Fmnl1	overlay	-2.12894	0.0175736	down
Etv5	overlay	-2.11925	0.000364349	down
Ccdc64	overlay	-2.11488	0.00154615	down
Scn2b	overlay	-2.11361	1.90325e-06	down
Abi2	overlay	-2.10376	0.00487271	down
Arhgef2	overlay	-2.09995	0.0040939	down
Gfap	overlay	-2.09412	0.00172332	down
Atp2b3	overlay	-2.08928	0.0483372	down
Cap2	overlay	-2.05344	0.000359398	down
Hif1a	overlay	-2.05315	0.000359465	down
Spred2	overlay	-2.03993	0.00207618	down
Uba1	overlay	-1.99799	0.000830664	down
Igfbp6	overlay	-1.96032	0.0069185	down
Ipo9	overlay	-1.95491	0.016271	down
Atp13a2	overlay	-1.94989	0.000115718	down
Pclo	overlay	-1.93518	0.00316594	down
Zdhhc8	overlay	-1.92302	0.0188071	down
Csmd2	overlay	-1.91994	0.000281466	down
Nek1	overlay	-1.91308	0.00238412	down
Mical2	overlay	-1.90013	0.000215457	down
Dynll1	overlay	-1.89546	2.29942e-06	down
Gpcpd1	overlay	-1.84584	0.00399331	down
Clasp2	overlay	-1.83468	0.000300672	down
Ctgf	overlay	-1.82444	0.0194266	down
Tenm4	overlay	-1.81046	0.0016824	down
[truncated: 44 more rows]

## Sheet: 6M-upregulated ac4C mRNA
GeneName	Group	log2（FC）	adj-p	regulation
0610011F06Rik	6-month-AD-unique	8.40067	0.0001	up
Hexb	6-month-AD-unique	6.22914	0.0001	up
Arf3	6-month-AD-unique	4.95915	0.0001	up
Ywhab	6-month-AD-unique	4.66619	0.0001	up
Fut8	6-month-AD-unique	5.59793	0.0001	up
Sf1	6-month-AD-unique	5.21335	0.0001	up
Calr3	6-month-AD-unique	4.19797	0.0001	up
Celf5	6-month-AD-unique	5.27289	0.0001	up
Gm10644	6-month-AD-unique	4.4334	0.0001	up
Eif1b	6-month-AD-unique	4.72574	0.0001	up
Dbn1	6-month-AD-unique	4.28071	0.0001	up
Cnot6l	6-month-AD-unique	4.06235	0.0001	up
Cx3cl1	6-month-AD-unique	4.89982	0.0001	up
Sik2	6-month-AD-unique	4.77593	0.0001	up
Myh6	6-month-AD-unique	4.3676	0.0001	up
Grin1	6-month-AD-unique	3.85167	0.0001	up
Plk5	6-month-AD-unique	4.55234	0.0001	up
Rdh5	6-month-AD-unique	4.20763	0.0001	up
Ctgf	6-month-AD-unique	3.73118	0.0001	up
Pogk	6-month-AD-unique	4.83609	0.0001	up
Uggt2	6-month-AD-unique	4.67337	0.0001	up
Cacna2d3	6-month-AD-unique	4.02059	0.0001	up
Atp5g3	6-month-AD-unique	3.77786	0.0001	up
Slc15a3	6-month-AD-unique	3.9985	0.0001	up
Zic1	6-month-AD-unique	3.7761	0.0001	up
Pmepa1	6-month-AD-unique	5.02429	0.0001	up
Kdm6b	6-month-AD-unique	3.49271	0.0001	up
Notch3	6-month-AD-unique	4.5061	0.0001	up
Snph	6-month-AD-unique	5.00645	0.0001	up
Fut9	6-month-AD-unique	4.237	0.0001	up
Dbpht2	6-month-AD-unique	4.23624	0.0001	up
Cd68	6-month-AD-unique	4.26828	0.0001	up
Itpka	6-month-AD-unique	3.53398	0.0001	up
Dlx6	6-month-AD-unique	3.30889	0.0001	up
Zfp91	6-month-AD-unique	4.39117	0.0001	up
Dennd2c	6-month-AD-unique	3.0993	0.0001	up
Apbb1ip	6-month-AD-unique	4.59375	0.0001	up
Dhx16	6-month-AD-unique	3.31904	0.0001	up
Atxn1l	6-month-AD-unique	3.28096	0.0001	up
Fbxo34	6-month-AD-unique	3.76518	0.0001	up
Zfp526	6-month-AD-unique	3.7148	0.0001	up
Btbd9	6-month-AD-unique	4.58596	0.0001	up
Gpnmb	6-month-AD-unique	4.74864	0.0001	up
Atp1b2	6-month-AD-unique	3.40781	0.0001	up
Tceal6	6-month-AD-unique	2.81421	0.0001	up
Ccz1	6-month-AD-unique	3.12102	0.0001	up
Lrp4	6-month-AD-unique	2.77751	0.0001	up
Stx12	6-month-AD-unique	2.76836	0.0001	up
Slit1	6-month-AD-unique	4.8859	0.0001	up
Dgcr6	6-month-AD-unique	3.98489	0.0001	up
Larp1	6-month-AD-unique	3.89756	0.0001	up
Fam65b	6-month-AD-unique	3.96901	0.0001	up
Adam15	6-month-AD-unique	3.02562	0.0001	up
Azin1	6-month-AD-unique	3.02385	0.0001	up
Csf3r	6-month-AD-unique	4.73787	0.0001	up
Itpripl2	6-month-AD-unique	2.88036	0.0001	up
Cd274	6-month-AD-unique	3.89142	0.0001	up
Klf13	6-month-AD-unique	3.04323	0.0001	up
Sh3bp2	6-month-AD-unique	3.16779	0.0001	up
Pcyox1	6-month-AD-unique	3.29376	0.0001	up
Mbd2	6-month-AD-unique	2.89207	0.0001	up
Id4	6-month-AD-unique	4.09958	0.0001	up
Mical2	6-month-AD-unique	5.11381	0.0001	up
Plcl1	6-month-AD-unique	3.90111	0.0001	up
Fktn	6-month-AD-unique	2.67807	0.0001	up
Cacfd1	6-month-AD-unique	2.84532	0.0001	up
Unc93b1	6-month-AD-unique	4.64693	0.0001	up
Pcbp2	6-month-AD-unique	4.63285	0.0001	up
Zfhx2	6-month-AD-unique	2.8339	0.0001	up
Gng12	6-month-AD-unique	3.65421	0.0001	up
Flnc	6-month-AD-unique	3.66978	0.0001	up
Rxrb	6-month-AD-unique	2.96409	0.0001	up
Usp34	6-month-AD-unique	3.29278	0.0001	up
Irf5	6-month-AD-unique	3.86229	0.0001	up
Gatsl2	6-month-AD-unique	3.67807	0.0001	up
Ccdc103	6-month-AD-unique	3.04905	0.0001	up
Mvk	6-month-AD-unique	2.84398	0.0001	up
Hlx	6-month-AD-unique	3.26153	0.0001	up
Sv2a	6-month-AD-unique	2.80185	0.0001	up
Bin1	6-month-AD-unique	3.64578	0.0001	up
Grm5	6-month-AD-unique	4.24514	0.0001	up
Yipf3	6-month-AD-unique	2.8725	0.0001	up
Tagap1	6-month-AD-unique	3.18587	0.0001	up
Git2	6-month-AD-unique	3.62059	0.0001	up
Rnf43	6-month-AD-unique	3.33151	0.0001	up
Gmip	6-month-AD-unique	3.69228	0.0001	up
Dhx15	6-month-AD-unique	2.90753	0.0001	up
Glrp1	6-month-AD-unique	3.6641	0.0001	up
Sept5	6-month-AD-unique	2.63459	0.0001	up
Ccar2	6-month-AD-unique	2.86856	0.0001	up
Slc7a5	6-month-AD-unique	3.56071	0.0001	up
Cyba	6-month-AD-unique	3.56965	0.0001	up
Arhgef2	6-month-AD-unique	4.15543	0.0001	up
Sgip1	6-month-AD-unique	4.14595	0.0001	up
Rcbtb2	6-month-AD-unique	3.59694	0.0001	up
Eno1	6-month-AD-unique	3.30694	0.0001	up
Ptpn6	6-month-AD-unique	2.93357	0.0001	up
Lcp2	6-month-AD-unique	4.84733	0.0001	up
Rundc3a	6-month-AD-unique	2.68107	0.0001	up
Kcnj4	6-month-AD-unique	2.72247	0.0001	up
Ephx1	6-month-AD-unique	4.51937	0.0001	up
Ptpn14	6-month-AD-unique	2.88492	0.0001	up
Gm10570	6-month-AD-unique	2.66297	0.0001	up
Plce1	6-month-AD-unique	4.10713	0.0001	up
Rfx2	6-month-AD-unique	2.78241	0.0001	up
Ralgps1	6-month-AD-unique	2.60328	0.0001	up
Mrc2	6-month-AD-unique	4.18216	0.0001	up
Rnf166	6-month-AD-unique	2.84197	0.0001	up
Fmn2	6-month-AD-unique	2.95171	0.0001	up
Zfp521	6-month-AD-unique	3.43874	0.0001	up
Slc6a9	6-month-AD-unique	3.24489	0.0001	up
Smg5	6-month-AD-unique	3.255	0.0001	up
Spata13	6-month-AD-unique	3.66789	0.0001	up
Heyl	6-month-AD-unique	2.81967	0.0001	up
Abca8b	6-month-AD-unique	3.48285	0.0001	up
Krba1	6-month-AD-unique	2.90945	0.0001	up
Adamtsl4	6-month-AD-unique	2.4991	0.0001	up
Otud5	6-month-AD-unique	2.7747	0.0001	up
Uxs1	6-month-AD-unique	2.66676	0.0001	up
Tmem143	6-month-AD-unique	3.29866	0.0001	up
Nynrin	6-month-AD-unique	3.46684	0.0001	up
Furin	6-month-AD-unique	2.95606	0.0001	up
Iqsec1	6-month-AD-unique	4.88622	0.0001	up
Supt3	6-month-AD-unique	3.89789	0.0001	up
Sfxn3	6-month-AD-unique	3.01852	0.0001	up
Arhgap20	6-month-AD-unique	3.07039	0.0001	up
Usp19	6-month-AD-unique	2.71076	0.0001	up
Aldoc	6-month-AD-unique	3.19797	0.0001	up
Cntnap1	6-month-AD-unique	3.02739	0.0001	up
Ezh1	6-month-AD-unique	3.851	0.0001	up
Zbtb8os	6-month-AD-unique	3.3453	0.0001	up
Shisa6	6-month-AD-unique	3.65802	0.0001	up
Eif6	6-month-AD-unique	2.88427	0.0001	up
Dnajb5	6-month-AD-unique	2.61039	0.0001	up
2310035C23Rik	6-month-AD-unique	2.51265	0.0001	up
Robo4	6-month-AD-unique	2.48457	0.0001	up
Tmem164	6-month-AD-unique	2.32481	0.0001	up
Shd	6-month-AD-unique	2.85732	0.0001	up
Alad	6-month-AD-unique	3.39003	0.0001	up
Rcor2	6-month-AD-unique	3.24031	0.0001	up
Lman1	6-month-AD-unique	2.62137	0.0001	up
Ikzf1	6-month-AD-unique	3.16511	0.0001	up
Tctn1	6-month-AD-unique	3.29229	0.0001	up
Tcn2	6-month-AD-unique	3.17685	0.0001	up
Atp6v0e2	6-month-AD-unique	2.82646	0.0001	up
Rtn1	6-month-AD-unique	3.10545	0.0001	up
Setd2	6-month-AD-unique	2.67054	0.0001	up
Irf3	6-month-AD-unique	2.67356	0.0001	up
Slc25a18	6-month-AD-unique	2.60011	0.0001	up
5330438I03Rik	6-month-AD-unique	2.47249	0.0001	up
Itm2b	6-month-AD-unique	3.75203	0.0001	up
Uba2	6-month-AD-unique	2.5042	0.0001	up
2310022A10Rik	6-month-AD-unique	4.06695	0.0001	up
Slc16a6	6-month-AD-unique	2.70782	0.0001	up
Dnajc18	6-month-AD-unique	3.22651	0.0001	up
H2-Ab1	6-month-AD-unique	4.02059	0.0001	up
Smoc1	6-month-AD-unique	3.72683	0.0001	up
Sgsh	6-month-AD-unique	2.42223	0.0001	up
Shroom3	6-month-AD-unique	2.89142	0.0001	up
Ank3	6-month-AD-unique	5.03753	0.0001	up
Nrg3	6-month-AD-unique	2.66069	0.0001	up
Ccdc71l	6-month-AD-unique	2.50674	0.0001	up
Vasn	6-month-AD-unique	2.74057	0.0001	up
Kcns1	6-month-AD-unique	3.24133	0.0001	up
Nol6	6-month-AD-unique	3.84197	0.0001	up
Ss18	6-month-AD-unique	4.32433	0.0001	up
Pld3	6-month-AD-unique	4.16377	0.0001	up
Fli1	6-month-AD-unique	4.08831	0.0001	up
Hecw2	6-month-AD-unique	4.80821	0.0001	up
Itga6	6-month-AD-unique	3.28639	0.0001	up
Cd37	6-month-AD-unique	2.44272	0.0001	up
Hps6	6-month-AD-unique	2.24286	0.0001	up
Rab3il1	6-month-AD-unique	2.4638	0.0001	up
Disc1	6-month-AD-unique	3.72501	0.0001	up
Zfp512	6-month-AD-unique	2.27898	0.0001	up
Naga	6-month-AD-unique	3.14893	0.0001	up
Cdkn1b	6-month-AD-unique	2.30354	0.0001	up
Sec14l5	6-month-AD-unique	3.23471	0.0001	up
Sel1l	6-month-AD-unique	2.5008	0.0001	up
Man1a	6-month-AD-unique	3.49655	0.0001	up
Gm6994	6-month-AD-unique	3.34625	0.0001	up
Tcp11l1	6-month-AD-unique	2.53522	0.0001	up
Rprd2	6-month-AD-unique	3.53937	0.0001	up
Padi2	6-month-AD-unique	4.61255	0.0001	up
Usp42	6-month-AD-unique	4.12267	0.0001	up
Baiap2l1	6-month-AD-unique	2.75275	0.0001	up
Vasp	6-month-AD-unique	3.74775	0.0001	up
Zfp207	6-month-AD-unique	2.51349	0.0001	up
Mxd1	6-month-AD-unique	2.1964	0.0001	up
Gon4l	6-month-AD-unique	2.57451	0.0001	up
Atf6	6-month-AD-unique	4.45352	0.0001	up
Cecr2	6-month-AD-unique	3.05079	0.0001	up
U2af1l4	6-month-AD-unique	2.92537	0.0001	up
Icam5	6-month-AD-unique	2.48199	0.0001	up
Twsg1	6-month-AD-unique	2.66751	0.0001	up
Erp44	6-month-AD-unique	2.23777	0.0001	up
Nedd9	6-month-AD-unique	3.90175	0.0001	up
Map3k3	6-month-AD-unique	2.44095	0.0001	up
Egfl7	6-month-AD-unique	2.80941	0.0001	up
Gemin5	6-month-AD-unique	2.28787	0.0001	up
Bend4	6-month-AD-unique	3.24387	0.0001	up
Arhgap11a	6-month-AD-unique	3.05079	0.0001	up
Rhbdf1	6-month-AD-unique	2.31034	0.0001	up
Ift140	6-month-AD-unique	3.46467	0.0001	up
Pcdhb7	6-month-AD-unique	2.24184	0.0001	up
Scarf2	6-month-AD-unique	3.12267	0.0001	up
Ubash3b	6-month-AD-unique	2.3552	0.0001	up
Bag4	6-month-AD-unique	2.44272	0.0001	up
Arpc3	6-month-AD-unique	2.44095	0.0001	up
Gfer	6-month-AD-unique	3.17526	0.0001	up
St3gal4	6-month-AD-unique	3.8046	0.0001	up
Ppp1r18	6-month-AD-unique	3.07153	0.0001	up
Ppp1r14a	6-month-AD-unique	3.25902	0.0001	up
Kctd6	6-month-AD-unique	3.23573	0.0001	up
Ermp1	6-month-AD-unique	4.03943	0.0001	up
Efna3	6-month-AD-unique	3.2765	0.0001	up
Slco2b1	6-month-AD-unique	3.88915	0.0001	up
Med24	6-month-AD-unique	2.31228	0.0001	up
Syngr2	6-month-AD-unique	3.19061	0.0001	up
Lhx6	6-month-AD-unique	2.51096	0.0001	up
Gadd45gip1	6-month-AD-unique	2.75061	0.0001	up
Slc38a1	6-month-AD-unique	2.70856	0.0001	up
2410089E03Rik	6-month-AD-unique	3.29082	0.0001	up
Celf6	6-month-AD-unique	2.45418	0.0001	up
Ap3m2	6-month-AD-unique	2.5042	0.0001	up
Angptl2	6-month-AD-unique	3.64693	0.0001	up
Spi1	6-month-AD-unique	3.37249	0.0001	up
Fmnl3	6-month-AD-unique	3.86954	0.0001	up
Trim65	6-month-AD-unique	3.08972	0.0001	up
Kif26a	6-month-AD-unique	3.05889	0.0001	up
Mrgpre	6-month-AD-unique	2.73697	0.0001	up
Hmha1	6-month-AD-unique	2.14187	0.0001	up
Lmo2	6-month-AD-unique	2.83794	0.0001	up
Adamts2	6-month-AD-unique	3.61941	0.0001	up
Usp54	6-month-AD-unique	2.26303	0.0001	up
Rybp	6-month-AD-unique	3.63459	0.0001	up
Rapgef2	6-month-AD-unique	4.2812	0.0001	up
Neurod6	6-month-AD-unique	2.53854	0.0001	up
Asna1	6-month-AD-unique	2.30743	0.0001	up
Prkaca	6-month-AD-unique	3.38681	0.0001	up
Nebl	6-month-AD-unique	2.71809	0.0001	up
Lsamp	6-month-AD-unique	3.85798	0.0001	up
Tmbim1	6-month-AD-unique	2.98368	0.0001	up
Abhd16a	6-month-AD-unique	2.31518	0.0001	up
Ddx55	6-month-AD-unique	2.59375	0.0001	up
Igf1r	6-month-AD-unique	3.55786	0.0001	up
9930111J21Rik2	6-month-AD-unique	2.10545	0.0001	up
1810009A15Rik	6-month-AD-unique	3.06465	0.0001	up
Zcchc7	6-month-AD-unique	4.10378	0.0001	up
March7	6-month-AD-unique	2.4489	0.0001	up
Rbms2	6-month-AD-unique	3.26554	0.0001	up
Mrps6	6-month-AD-unique	2.19745	0.0001	up
Eya2	6-month-AD-unique	3.69896	0.0001	up
Slc13a3	6-month-AD-unique	2.39415	0.0001	up
Dock8	6-month-AD-unique	3.08179	0.0001	up
Gm5918	6-month-AD-unique	2.73841	0.0001	up
Mavs	6-month-AD-unique	2.84666	0.0001	up
0610010F05Rik	6-month-AD-unique	3.5294	0.0001	up
Abcb10	6-month-AD-unique	2.5008	0.0001	up
Dchs1	6-month-AD-unique	3.39323	0.0001	up
Cmya5	6-month-AD-unique	2.26203	0.0001	up
Pias1	6-month-AD-unique	2.16242	0.0001	up
Tspan33	6-month-AD-unique	2.01555	0.0001	up
Fam163a	6-month-AD-unique	3.63227	0.0001	up
Tmem214	6-month-AD-unique	2.83929	0.0001	up
Msl1	6-month-AD-unique	2.32289	0.0001	up
Eid2b	6-month-AD-unique	2.68781	0.0001	up
Gabrg3	6-month-AD-unique	2.89077	0.0001	up
Kcnj16	6-month-AD-unique	3.16618	0.0001	up
Il18	6-month-AD-unique	3.83289	0.0001	up
Gm1604b	6-month-AD-unique	4.25651	0.0001	up
Lrrc7	6-month-AD-unique	2.85732	0.0001	up
E130308A19Rik	6-month-AD-unique	2.76765	0.0001	up
Srgap2	6-month-AD-unique	3.24489	0.0001	up
Cntnap4	6-month-AD-unique	2.35332	0.0001	up
Cd99l2	6-month-AD-unique	2.19009	0.0001	up
Ece1	6-month-AD-unique	2.26203	0.0001	up
Adap2	6-month-AD-unique	3.43251	0.0001	up
Tap2	6-month-AD-unique	2.37851	0.0001	up
Six3	6-month-AD-unique	2.19009	0.0001	up
Gmeb2	6-month-AD-unique	2.49399	0.0001	up
Acvr2b	6-month-AD-unique	2.3296	0.0001	up
Cst7	6-month-AD-unique	3.58256	0.0001	up
Il21r	6-month-AD-unique	3.08293	0.0001	up
Gm4980	6-month-AD-unique	2.97575	0.0001	up
Nfe2l2	6-month-AD-unique	2.26203	0.0001	up
Fam20c	6-month-AD-unique	2.66221	0.0001	up
Slc25a44	6-month-AD-unique	2.56884	0.0001	up
Spen	6-month-AD-unique	2.1943	0.0001	up
Mxra8	6-month-AD-unique	2.10657	0.0001	up
Slc25a1	6-month-AD-unique	2.70708	0.0001	up
Arxes2	6-month-AD-unique	2	0.0001	up
Ammecr1l	6-month-AD-unique	2.5177	0.0001	up
Pnrc1	6-month-AD-unique	3.13586	0.0001	up
B2m	6-month-AD-unique	3.93326	0.0001	up
Slc2a6	6-month-AD-unique	2.33914	0.0001	up
Cd33	6-month-AD-unique	3.50123	0.0001	up
Atf6b	6-month-AD-unique	3.40463	0.0001	up
Coro1c	6-month-AD-unique	2.0635	0.0001	up
Cirh1a	6-month-AD-unique	3.01673	0.0001	up
3110057O12Rik	6-month-AD-unique	3.28983	0.0001	up
Exoc8	6-month-AD-unique	2.44361	0.0001	up
Cactin	6-month-AD-unique	2.93734	0.0001	up
Ptdss2	6-month-AD-unique	3.10322	0.0001	up
Ccdc108	6-month-AD-unique	2.80804	0.0001	up
Rbm38	6-month-AD-unique	3.07382	0.0001	up
Pou3f4	6-month-AD-unique	2.76765	0.0001	up
Lrrc8c	6-month-AD-unique	2.63304	0.0001	up
Rbm47	6-month-AD-unique	3.24133	0.0001	up
Hist1h2af	6-month-AD-unique	2.37295	0.0001	up
Bcl3	6-month-AD-unique	2.70413	0.0001	up
Fzd9	6-month-AD-unique	2.18903	0.0001	up
Gprc5b	6-month-AD-unique	2.2193	0.0001	up
Bcat1	6-month-AD-unique	2.14622	0.0001	up
Zscan22	6-month-AD-unique	2.32193	0.0001	up
Il1rapl1	6-month-AD-unique	2.53522	0.0001	up
Rundc3b	6-month-AD-unique	2.65306	0.0001	up
Ctxn1	6-month-AD-unique	3.003	0.0001	up
Syt7	6-month-AD-unique	2.34672	0.0001	up
Slc27a4	6-month-AD-unique	3.30597	0.0001	up
Rnf187	6-month-AD-unique	2.93168	0.0001	up
Lrrc45	6-month-AD-unique	1.98429	0.0001	up
Agrn	6-month-AD-unique	2.97024	0.0001	up
Asphd2	6-month-AD-unique	2.85333	0.0001	up
Slc11a1	6-month-AD-unique	3.18534	0.0001	up
Scyl2	6-month-AD-unique	2.4638	0.0001	up
Srrm2	6-month-AD-unique	2.8953	0.0001	up
Myrip	6-month-AD-unique	3.48027	0.0001	up
Nr1d1	6-month-AD-unique	3.7481	0.0001	up
Amz2	6-month-AD-unique	2.07382	0.0001	up
Sdad1	6-month-AD-unique	2.1375	0.0001	up
Trim17	6-month-AD-unique	2.23573	0.0001	up
Fmo5	6-month-AD-unique	2.77891	0.0001	up
Adarb2	6-month-AD-unique	2.38128	0.0001	up
Cyr61	6-month-AD-unique	2.49825	0.0001	up
Arhgef15	6-month-AD-unique	3.39323	0.0001	up
Ccdc177	6-month-AD-unique	3.03504	0.0001	up
Mitf	6-month-AD-unique	2.28293	0.0001	up
Bcam	6-month-AD-unique	2.39506	0.0001	up
Slc2a5	6-month-AD-unique	2.56234	0.0001	up
4930447A16Rik	6-month-AD-unique	2.10769	0.0001	up
Spag1	6-month-AD-unique	3.05485	0.0001	up
Clip1	6-month-AD-unique	3.39369	0.0001	up
Robo3	6-month-AD-unique	2.32865	0.0001	up
Tmem2	6-month-AD-unique	2.37295	0.0001	up
Arhgap39	6-month-AD-unique	2.20477	0.0001	up
Ampd3	6-month-AD-unique	2.9994	0.0001	up
Btg1	6-month-AD-unique	2.15381	0.0001	up
Camk1d	6-month-AD-unique	2.488	0.0001	up
Naglu	6-month-AD-unique	2.83592	0.0001	up
4930402H24Rik	6-month-AD-unique	2.58095	0.0001	up
Sprn	6-month-AD-unique	2.28491	0.0001	up
Asxl2	6-month-AD-unique	2.89142	0.0001	up
Pfkm	6-month-AD-unique	2.68107	0.0001	up
Zdhhc14	6-month-AD-unique	2.67205	0.0001	up
Fuca1	6-month-AD-unique	2.16135	0.0001	up
Ubox5	6-month-AD-unique	2.30451	0.0001	up
Max	6-month-AD-unique	2.01555	0.0001	up
Tmem192	6-month-AD-unique	3.29327	0.0001	up
Gsr	6-month-AD-unique	2.05774	0.0001	up
Taf8	6-month-AD-unique	2.46031	0.0001	up
Apobr	6-month-AD-unique	2.28392	0.0001	up
Igfbp6	6-month-AD-unique	2.21101	0.0001	up
Ptgs1	6-month-AD-unique	2.7984	0.0001	up
Macrod1	6-month-AD-unique	2.88622	0.0001	up
Nphp4	6-month-AD-unique	4.16081	0.0001	up
Glp1r	6-month-AD-unique	3.22136	0.0001	up
Lef1	6-month-AD-unique	4.38612	0.0001	up
Elmo2	6-month-AD-unique	3.03151	0.0001	up
Cyb5r4	6-month-AD-unique	2.52105	0.0001	up
Unkl	6-month-AD-unique	3.74237	0.0001	up
Tlr9	6-month-AD-unique	2.11103	0.0001	up
Tmem253	6-month-AD-unique	2.16135	0.0001	up
Pcbd2	6-month-AD-unique	2.9684	0.0001	up
Gpbp1l1	6-month-AD-unique	2.13532	0.0001	up
Rnf180	6-month-AD-unique	2.49484	0.0001	up
Fam63b	6-month-AD-unique	2.26504	0.0001	up
Bcl2l1	6-month-AD-unique	2.28688	0.0001	up
Dcaf17	6-month-AD-unique	2.33914	0.0001	up
Snrnp48	6-month-AD-unique	2.10434	0.0001	up
Chmp4b	6-month-AD-unique	2.7852	0.0001	up
Mfap3	6-month-AD-unique	2.27103	0.0001	up
Ttc17	6-month-AD-unique	3.06982	0.0001	up
Add2	6-month-AD-unique	4.337	0.0001	up
Copg1	6-month-AD-unique	1.96471	0.0001	up
Arsa	6-month-AD-unique	2.18692	0.0001	up
Uvssa	6-month-AD-unique	2.5269	0.0001	up
Prkcdbp	6-month-AD-unique	2.68557	0.0001	up
Wrnip1	6-month-AD-unique	2.66751	0.0001	up
Nav3	6-month-AD-unique	4.1643	0.0001	up
Olfr287	6-month-AD-unique	2.0012	0.0001	up
Nxpe4	6-month-AD-unique	2.41504	0.0001	up
Clic6	6-month-AD-unique	2.95791	0.0001	up
Plin5	6-month-AD-unique	2.32769	0.0001	up
Dok4	6-month-AD-unique	2.37202	0.0001	up
Ehd4	6-month-AD-unique	3.41684	0.0001	up
Inpp5d	6-month-AD-unique	3.03034	0.0001	up
Cdk5rap2	6-month-AD-unique	3.56275	0.0001	up
Hlcs	6-month-AD-unique	1.97331	0.0001	up
Zic5	6-month-AD-unique	2.88753	0.0001	up
Tcte2	6-month-AD-unique	2.94798	0.0001	up
Map3k14	6-month-AD-unique	2.43296	0.0001	up
Praf2	6-month-AD-unique	3.68557	0.0001	up
Hes1	6-month-AD-unique	2.09424	0.0001	up
Fcgr3	6-month-AD-unique	4.12488	0.0001	up
Ppm1f	6-month-AD-unique	1.91966	0.0001	up
Zbtb38	6-month-AD-unique	2.76341	0.0001	up
Pcdhb22	6-month-AD-unique	2.57693	0.0001	up
Nptn	6-month-AD-unique	3.49527	0.0001	up
Clstn2	6-month-AD-unique	2.08406	0.0001	up
Dzank1	6-month-AD-unique	2.72101	0.0001	up
Tpr	6-month-AD-unique	2.4974	0.0001	up
Slc16a7	6-month-AD-unique	2.24387	0.0001	up
Itga7	6-month-AD-unique	2.87119	0.0001	up
Ppp2r3a	6-month-AD-unique	3.05137	0.0001	up
Cand2	6-month-AD-unique	1.852	0.0001	up
Acer3	6-month-AD-unique	2.1088	0.0001	up
Eif4ebp1	6-month-AD-unique	2.34955	0.0001	up
Fam228a	6-month-AD-unique	2.73769	0.0001	up
Rfwd2	6-month-AD-unique	1.88362	0.0001	up
Greb1l	6-month-AD-unique	2.74344	0.0001	up
Slc5a6	6-month-AD-unique	2.0012	0.0001	up
Pald1	6-month-AD-unique	2.18587	0.0001	up
Atp11c	6-month-AD-unique	2.13532	0.0001	up
P4ha3	6-month-AD-unique	2.94298	0.0001	up
Ccdc135	6-month-AD-unique	2.50165	0.0001	up
Trib1	6-month-AD-unique	3.16296	0.0001	up
Slc30a4	6-month-AD-unique	2.1088	0.0001	up
Ripply2	6-month-AD-unique	3.02207	0.0001	up
Tecpr1	6-month-AD-unique	2.97269	0.0001	up
Adamts20	6-month-AD-unique	2.2918	0.0001	up
Senp3	6-month-AD-unique	2.7034	0.0001	up
Dab2	6-month-AD-unique	2.3296	0.0001	up
BC005561	6-month-AD-unique	2.10098	0.0001	up
Slc38a3	6-month-AD-unique	2.84197	0.0001	up
Galnt13	6-month-AD-unique	2.81216	0.0001	up
Ccdc93	6-month-AD-unique	2.51012	0.0001	up
9030624J02Rik	6-month-AD-unique	2.0852	0.0001	up
Ints5	6-month-AD-unique	1.99398	0.0001	up
Sarm1	6-month-AD-unique	2.34861	0.0001	up
Pcgf1	6-month-AD-unique	2.61667	0.0001	up
Mef2a	6-month-AD-unique	4.24159	0.0001	up
Dcp2	6-month-AD-unique	2.5319	0.0001	up
Tbcel	6-month-AD-unique	2.67957	0.0001	up
Entpd4	6-month-AD-unique	2.04731	0.0001	up
Il34	6-month-AD-unique	2.26303	0.0001	up
Gm7353	6-month-AD-unique	1.98671	0.0001	up
Srp68	6-month-AD-unique	3.10042	0.0001	up
Cpne7	6-month-AD-unique	1.9573	0.0001	up
Ankrd9	6-month-AD-unique	2.10769	0.0001	up
Gm2a	6-month-AD-unique	2.30354	0.0001	up
Akna	6-month-AD-unique	4.04089	0.0001	up
Clec2l	6-month-AD-unique	1.9988	0.0001	up
9430016H08Rik	6-month-AD-unique	2.25701	0.0001	up
Noc4l	6-month-AD-unique	2.5269	0.0001	up
Gm22	6-month-AD-unique	2.85067	0.0001	up
Amz1	6-month-AD-unique	3.03562	0.0001	up
Pcgf5	6-month-AD-unique	1.94111	0.0001	up
Dusp26	6-month-AD-unique	1.91201	0.0001	up
Zfp628	6-month-AD-unique	2.25701	0.0001	up
D130043K22Rik	6-month-AD-unique	2.38865	0.0001	up
Best3	6-month-AD-unique	2.9386	0.0001	up
Pml	6-month-AD-unique	2.05427	0.0001	up
Rcn3	6-month-AD-unique	2.02739	0.0001	up
S1pr3	6-month-AD-unique	3.32912	0.0001	up
Irf8	6-month-AD-unique	3.3799	0.0001	up
Wnt7a	6-month-AD-unique	2.23266	0.0001	up
Lin54	6-month-AD-unique	2.8953	0.0001	up
Wdfy1	6-month-AD-unique	3.2162	0.0001	up
Csnk2b	6-month-AD-unique	2.43296	0.0001	up
Gm17484	6-month-AD-unique	2.0761	0.0001	up
Casc4	6-month-AD-unique	3.10154	0.0001	up
Pdcd11	6-month-AD-unique	2.14296	0.0001	up
Fbxl18	6-month-AD-unique	2.4069	0.0001	up
Pfn1	6-month-AD-unique	1.84666	0.0001	up
Brinp1	6-month-AD-unique	3.04905	0.0001	up
Rfxank	6-month-AD-unique	2.28096	0.0001	up
Csad	6-month-AD-unique	2.27302	0.0001	up
Prickle2	6-month-AD-unique	1.92853	0.0001	up
Slit2	6-month-AD-unique	2.64309	0.0001	up
Hspb8	6-month-AD-unique	1.97208	0.0001	up
Pold4	6-month-AD-unique	2.41052	0.0001	up
Smo	6-month-AD-unique	2.94673	0.0001	up
Spry1	6-month-AD-unique	2.15489	0.0001	up
Sntb2	6-month-AD-unique	3.05079	0.0001	up
Usp53	6-month-AD-unique	3.18057	0.0001	up
Nsmce2	6-month-AD-unique	2.69377	0.0001	up
Igsf3	6-month-AD-unique	1.91073	0.0001	up
Fermt3	6-month-AD-unique	1.84933	0.0001	up
Leprel2	6-month-AD-unique	1.81284	0.0001	up
Polm	6-month-AD-unique	2.87119	0.0001	up
Igf1	6-month-AD-unique	2.81352	0.0001	up
Bach2	6-month-AD-unique	1.96963	0.0001	up
Myof	6-month-AD-unique	1.96963	0.0001	up
Crcp	6-month-AD-unique	2.48285	0.0001	up
Zfp212	6-month-AD-unique	2.41414	0.0001	up
Clcf1	6-month-AD-unique	2.46031	0.0001	up
Ubiad1	6-month-AD-unique	2.02621	0.0001	up
Tnfaip1	6-month-AD-unique	2.02621	0.0001	up
Poc5	6-month-AD-unique	2.98429	0.0001	up
Dlx1	6-month-AD-unique	2.19009	0.0001	up
Ppp2r5c	6-month-AD-unique	4.4701	0.0001	up
Pitpnb	6-month-AD-unique	2.49313	0.0001	up
Cpne4	6-month-AD-unique	3.70118	0.0001	up
Ipo8	6-month-AD-unique	2.08633	0.0001	up
Elovl5	6-month-AD-unique	3.34577	0.0001	up
Vps52	6-month-AD-unique	2.75346	0.0001	up
Zfp804a	6-month-AD-unique	3.4638	0.0001	up
Pabpc1	6-month-AD-unique	1.98671	0.0001	up
Mtdh	6-month-AD-unique	2.14731	0.0001	up
Sgtb	6-month-AD-unique	2.73913	0.0001	up
Atp1a1	6-month-AD-unique	3.05601	0.0001	up
Strada	6-month-AD-unique	2.68032	0.0001	up
Myo1f	6-month-AD-unique	2.09198	0.0001	up
4632404H12Rik	6-month-AD-unique	1.87184	0.0001	up
Nt5dc3	6-month-AD-unique	3.03269	0.0001	up
Prmt8	6-month-AD-unique	3.44802	0.0001	up
Scn3b	6-month-AD-unique	1.98063	0.0001	up
Cnnm1	6-month-AD-unique	2.79008	0.0001	up
Zcchc8	6-month-AD-unique	1.87578	0.0001	up
Nadk	6-month-AD-unique	2.19954	0.0001	up
Bex1	6-month-AD-unique	1.7754	0.0001	up
Crip2	6-month-AD-unique	2.34483	0.0001	up
Lbr	6-month-AD-unique	2.85732	0.0001	up
Pik3r5	6-month-AD-unique	3.07838	0.0001	up
Axin2	6-month-AD-unique	1.7852	0.0001	up
Ikbkb	6-month-AD-unique	1.81694	0.0001	up
Aacs	6-month-AD-unique	2.256	0.0001	up
Samhd1	6-month-AD-unique	2.15812	0.0001	up
Fgf10	6-month-AD-unique	2.13203	0.0001	up
Smyd2	6-month-AD-unique	1.96963	0.0001	up
Prkd1	6-month-AD-unique	2.47422	0.0001	up
Akr7a5	6-month-AD-unique	2.02148	0.0001	up
Gm15821	6-month-AD-unique	2.20789	0.0001	up
Pik3r4	6-month-AD-unique	1.81967	0.0001	up
Slc19a1	6-month-AD-unique	2.55172	0.0001	up
Apex2	6-month-AD-unique	1.96963	0.0001	up
Hhex	6-month-AD-unique	2.82171	0.0001	up
Galns	6-month-AD-unique	2.26604	0.0001	up
Grm1	6-month-AD-unique	3.26704	0.0001	up
Arhgef10	6-month-AD-unique	2.53522	0.0001	up
Arl8a	6-month-AD-unique	2.53605	0.0001	up
Ldlr	6-month-AD-unique	1.94486	0.0001	up
Mfn1	6-month-AD-unique	2.23164	0.0001	up
Trip11	6-month-AD-unique	1.83862	0.0001	up
Tmem219	6-month-AD-unique	2.67205	0.0001	up
Tnks1bp1	6-month-AD-unique	1.62293	0.0001	up
Herc2	6-month-AD-unique	1.7556	0.0001	up
Tob1	6-month-AD-unique	1.93231	0.0001	up
Atxn7l3	6-month-AD-unique	2.01078	0.0001	up
Rogdi	6-month-AD-unique	1.85997	0.0001	up
Smc3	6-month-AD-unique	2.73118	0.0001	up
Msl3	6-month-AD-unique	2.36737	0.0001	up
Fndc3a	6-month-AD-unique	4.45374	0.0001	up
Me1	6-month-AD-unique	2.53771	0.0001	up
Snapc4	6-month-AD-unique	2.15381	0.0001	up
Jag1	6-month-AD-unique	2.84465	0.0001	up
Cd34	6-month-AD-unique	2.666	0.0001	up
Tom1l2	6-month-AD-unique	1.8784	0.0001	up
Serpine2	6-month-AD-unique	2.93294	0.0001	up
Ank	6-month-AD-unique	2.16779	0.0001	up
Rcc2	6-month-AD-unique	1.92473	0.0001	up
Zfp319	6-month-AD-unique	2.10434	0.0001	up
Bola3	6-month-AD-unique	2.05079	0.0001	up
Ttll12	6-month-AD-unique	1.71516	0.0001	up
Pan2	6-month-AD-unique	1.78241	0.0001	up
Itfg2	6-month-AD-unique	2.15597	0.0001	up
Cenpv	6-month-AD-unique	1.87709	0.0001	up
Necab1	6-month-AD-unique	1.89659	0.0001	up
Prkcd	6-month-AD-unique	2.07838	0.0001	up
Ccdc13	6-month-AD-unique	2.18163	0.0001	up
Mfsd12	6-month-AD-unique	1.78241	0.0001	up
Filip1l	6-month-AD-unique	2.86328	0.0001	up
St3gal6	6-month-AD-unique	1.84666	0.0001	up
Xylb	6-month-AD-unique	2.32289	0.0001	up
Pgk1	6-month-AD-unique	2.32289	0.0001	up
Trip12	6-month-AD-unique	2.80598	0.0001	up
Zfp882	6-month-AD-unique	2.40145	0.0001	up
Dcaf12l1	6-month-AD-unique	2.07838	0.0001	up
Rfx4	6-month-AD-unique	3.4794	0.0001	up
Sgce	6-month-AD-unique	2.80735	0.0001	up
Sept3	6-month-AD-unique	2.77681	0.0001	up
Slc12a9	6-month-AD-unique	2.01078	0.0001	up
Get4	6-month-AD-unique	2.16993	0.0001	up
Usp40	6-month-AD-unique	2.45066	0.0001	up
St6galnac3	6-month-AD-unique	2.00839	0.0001	up
Kcnq5	6-month-AD-unique	3.24691	0.0001	up
Gvin1	6-month-AD-unique	3.31856	0.0001	up
Pomgnt2	6-month-AD-unique	2.08746	0.0001	up
Ecm1	6-month-AD-unique	1.78241	0.0001	up
Arhgef10l	6-month-AD-unique	2.18057	0.0001	up
Pskh1	6-month-AD-unique	2.24387	0.0001	up
Fam53a	6-month-AD-unique	2.84197	0.0001	up
Klhl21	6-month-AD-unique	1.90817	0.0001	up
Ikzf4	6-month-AD-unique	3.93105	0.0001	up
Ibtk	6-month-AD-unique	2.25399	0.0001	up
Rbpms2	6-month-AD-unique	2.12983	0.0001	up
Colgalt1	6-month-AD-unique	1.87709	0.0001	up
2300009A05Rik	6-month-AD-unique	1.93734	0.0001	up
Fam199x	6-month-AD-unique	1.90817	0.0001	up
Ap5b1	6-month-AD-unique	1.74846	0.0001	up
Med9	6-month-AD-unique	2.48714	0.0001	up
Trpv4	6-month-AD-unique	3.06982	0.0001	up
Cd300lh	6-month-AD-unique	2.66297	0.0001	up
Epc1	6-month-AD-unique	2.94922	0.0001	up
BC068281	6-month-AD-unique	2.01911	0.0001	up
Anxa6	6-month-AD-unique	2.73624	0.0001	up
Htr2c	6-month-AD-unique	4.11242	0.0001	up
Cdh13	6-month-AD-unique	3.18534	0.0001	up
Arhgef19	6-month-AD-unique	1.89918	0.0001	up
Dzip1	6-month-AD-unique	3.87283	0.0001	up
Cdk12	6-month-AD-unique	2.0635	0.0001	up
Apod	6-month-AD-unique	1.92347	0.0001	up
Nek9	6-month-AD-unique	1.90945	0.0001	up
Polr2e	6-month-AD-unique	1.95358	0.0001	up
Soat1	6-month-AD-unique	3.90945	0.0001	up
Nrxn1	6-month-AD-unique	4.22522	0.0001	up
Nes	6-month-AD-unique	1.82103	0.0001	up
Exosc10	6-month-AD-unique	2.31421	0.0001	up
C1qa	6-month-AD-unique	1.64463	0.0001	up
Nfyc	6-month-AD-unique	2.40054	0.0001	up
Pwwp2a	6-month-AD-unique	1.83592	0.0001	up
St3gal3	6-month-AD-unique	1.68557	0.0001	up
Fxr2	6-month-AD-unique	1.69748	0.0001	up
Phka1	6-month-AD-unique	2.05889	0.0001	up
G6pdx	6-month-AD-unique	2.88362	0.0001	up
Gpr4	6-month-AD-unique	1.99398	0.0001	up
Bmp7	6-month-AD-unique	3.77996	0.0001	up
Carns1	6-month-AD-unique	1.76695	0.0001	up
Trnp1	6-month-AD-unique	3.02562	0.0001	up
Myo5b	6-month-AD-unique	1.87709	0.0001	up
Ssbp3	6-month-AD-unique	3.45768	0.0001	up
Man2a1	6-month-AD-unique	2.67205	0.0001	up
Khdrbs3	6-month-AD-unique	2.4489	0.0001	up
Arrdc2	6-month-AD-unique	1.70635	0.0001	up
Eya3	6-month-AD-unique	2.76058	0.0001	up
Ahcyl1	6-month-AD-unique	1.81694	0.0001	up
Zfp280d	6-month-AD-unique	2.76624	0.0001	up
Abcg1	6-month-AD-unique	2.20685	0.0001	up
Spred3	6-month-AD-unique	1.59296	0.0001	up
Sparc	6-month-AD-unique	1.9386	0.0001	up
Wars	6-month-AD-unique	2.14731	0.0001	up
Mthfr	6-month-AD-unique	1.7852	0.0001	up
Rtca	6-month-AD-unique	1.67807	0.0001	up
Neto1	6-month-AD-unique	3.16027	0.0001	up
Fam169a	6-month-AD-unique	1.71223	0.0001	up
Cyb5r1	6-month-AD-unique	2.5656	0.0001	up
Nufip1	6-month-AD-unique	2.16242	0.0001	up
Foxc2	6-month-AD-unique	2.79286	0.0001	up
Dnajc17	6-month-AD-unique	1.60407	0.0001	up
Cep110	6-month-AD-unique	2.29964	0.0001	up
Zmat3	6-month-AD-unique	2.774	0.0001	up
Klf10	6-month-AD-unique	2.46989	0.0001	up
Hivep2	6-month-AD-unique	1.71663	0.0001	up
Pja2	6-month-AD-unique	1.92979	0.0001	up
Sort1	6-month-AD-unique	1.76129	0.0001	up
Alms1	6-month-AD-unique	2.98489	0.0001	up
Fads6	6-month-AD-unique	1.75845	0.0001	up
BC023829	6-month-AD-unique	2.41594	0.0001	up
Atg2b	6-month-AD-unique	2.3683	0.0001	up
Rhog	6-month-AD-unique	2.53273	0.0001	up
Vps51	6-month-AD-unique	1.67506	0.0001	up
Scap	6-month-AD-unique	1.84264	0.0001	up
Extl3	6-month-AD-unique	1.48371	0.0001	up
AI607873	6-month-AD-unique	3.31615	0.0001	up
Cttnbp2nl	6-month-AD-unique	3.29964	0.0001	up
Kif16b	6-month-AD-unique	1.71076	0.0001	up
Ccdc142	6-month-AD-unique	1.90432	0.0001	up
Bean1	6-month-AD-unique	2.13969	0.0001	up
Lrriq1	6-month-AD-unique	2.35614	0.0001	up
Appl2	6-month-AD-unique	1.80047	0.0001	up
Trim37	6-month-AD-unique	2.57046	0.0001	up
B4galt6	6-month-AD-unique	3.44934	0.0001	up
Elovl1	6-month-AD-unique	1.99639	0.0001	up
Cox8a	6-month-AD-unique	1.47854	0.0001	up
Ercc4	6-month-AD-unique	1.7977	0.0001	up
Ccdc85a	6-month-AD-unique	2.26303	0.0001	up
Ttll3	6-month-AD-unique	1.5008	0.0001	up
Bclaf1	6-month-AD-unique	2.52021	0.0001	up
Lipe	6-month-AD-unique	2.77048	0.0001	up
Caml	6-month-AD-unique	1.63227	0.0001	up
Stxbp5	6-month-AD-unique	3.39323	0.0001	up
Magee1	6-month-AD-unique	1.54102	0.0001	up
Rbm22	6-month-AD-unique	2.05195	0.0001	up
Zfpm2	6-month-AD-unique	2.53024	0.0001	up
Prex2	6-month-AD-unique	1.94236	0.0001	up
Baiap2l2	6-month-AD-unique	2.61353	0.0001	up
Abcc10	6-month-AD-unique	2.10098	0.0001	up
Ctsa	6-month-AD-unique	1.57854	0.0001	up
Osmr	6-month-AD-unique	2.02029	0.0001	up
Ndrg3	6-month-AD-unique	3.15812	0.0001	up
Pcdhb13	6-month-AD-unique	2.81626	0.0001	up
Kidins220	6-month-AD-unique	2.55663	0.0001	up
Ngef	6-month-AD-unique	1.68706	0.0001	up
Ncapd3	6-month-AD-unique	2.81352	0.0001	up
Efcab14	6-month-AD-unique	2.08859	0.0001	up
Nr1d2	6-month-AD-unique	1.65535	0.0001	up
Mov10	6-month-AD-unique	2.08859	0.0001	up
Slc3a2	6-month-AD-unique	1.42939	0.0001	up
Mapk9	6-month-AD-unique	2.22959	0.0001	up
Grina	6-month-AD-unique	2.36644	0.0001	up
Hdac1	6-month-AD-unique	1.47681	0.0001	up
Lsm4	6-month-AD-unique	1.93231	0.0001	up
Sec62	6-month-AD-unique	2.14078	0.0001	up
Mfsd2a	6-month-AD-unique	2.24489	0.0001	up
Nckap5	6-month-AD-unique	1.97085	0.0001	up
Smpd4	6-month-AD-unique	3.51559	0.0001	up
Msrb2	6-month-AD-unique	1.95109	0.0001	up
D17Wsu92e	6-month-AD-unique	2.49228	0.0001	up
Atp6v0a1	6-month-AD-unique	1.67506	0.0001	up
Sqstm1	6-month-AD-unique	1.37295	0.0001	up
Ddx49	6-month-AD-unique	1.59614	0.0001	up
Lmf1	6-month-AD-unique	1.97085	0.0001	up
Bloc1s4	6-month-AD-unique	1.71076	0.0001	up
Cyp2u1	6-month-AD-unique	2.43474	0.0001	up
Rgs11	6-month-AD-unique	1.53439	0.0001	up
Gstp2	6-month-AD-unique	1.26303	0.0001	up
Mmab	6-month-AD-unique	2.67807	0.0001	up
Usp16	6-month-AD-unique	2.18798	0.0001	up
Taf9b	6-month-AD-unique	2.07724	0.0001	up
Yipf5	6-month-AD-unique	1.84933	0.0001	up
Zmym5	6-month-AD-unique	2.58896	0.0001	up
Arhgap21	6-month-AD-unique	2.48543	0.0001	up
Raly	6-month-AD-unique	1.82239	0.0001	up
Pak1	6-month-AD-unique	2.37388	0.0001	up
Prpf8	6-month-AD-unique	2.18375	0.0001	up
Tmem119	6-month-AD-unique	1.24691	0.0001	up
Faim	6-month-AD-unique	2.24082	0.0001	up
Sptbn2	6-month-AD-unique	1.16779	0.0001	up
Hdlbp	6-month-AD-unique	2.26704	0.0001	up
Capn1	6-month-AD-unique	2.74272	0.0001	up
Meis2	6-month-AD-unique	3.03151	0.0001	up
Tmem184c	6-month-AD-unique	4.0368	0.0001	up
Nrgn	6-month-AD-unique	5.90825	0.0001	up
Thoc7	6-month-AD-unique	3.04264	0.0001	up
Morc2b	6-month-AD-unique	2.81694	0.0001	up
Col5a1	6-month-AD-unique	2.96286	0.0001	up
Tacc1	6-month-AD-unique	2.8366	0.0001	up
Zdhhc9	6-month-AD-unique	1.79216	0.0001	up
Fam46c	6-month-AD-unique	2.77118	0.0001	up
Zfp287	6-month-AD-unique	3.60565	0.0001	up
Map3k4	6-month-AD-unique	2.88101	0.0001	up
L3mbtl2	6-month-AD-unique	2.41414	0.0001	up
Lamc3	6-month-AD-unique	2.43118	0.0001	up
2410127L17Rik	6-month-AD-unique	3.59375	0.0001	up
Map3k1	6-month-AD-unique	3.74524	0.0001	up
Loxl2	6-month-AD-unique	3.17206	0.0001	up
Reep3	6-month-AD-unique	2.24082	0.0001	up
Sowaha	6-month-AD-unique	2.95544	0.0001	up
Rasa1	6-month-AD-unique	2.74631	0.0001	up
Smarcal1	6-month-AD-unique	2.48113	0.0001	up
Coro7	6-month-AD-unique	2.55582	0.0001	up
Zfp454	6-month-AD-unique	2.33342	0.0001	up
Papss2	6-month-AD-unique	3.37295	0.0001	up
Pcdh17	6-month-AD-unique	3.27401	0.0001	up
Ttll11	6-month-AD-unique	3.33771	0.0001	up
Mns1	6-month-AD-unique	2.57773	0.0001	up
Slc4a10	6-month-AD-unique	2.32289	0.0001	up
Oscp1	6-month-AD-unique	3.93734	0.0001	up
Lca5l	6-month-AD-unique	2.22651	0.0001	up
Msantd3	6-month-AD-unique	2.22651	0.0001	up
Lfng	6-month-AD-unique	2.59056	0.0001	up
Ehd3	6-month-AD-unique	2.97269	0.0001	up
Gins2	6-month-AD-unique	2.44714	0.0001	up
Cops6	6-month-AD-unique	3.49143	0.0001	up
Cc2d2a	6-month-AD-unique	2.5025	0.0001	up
Dido1	6-month-AD-unique	2.38497	0.0001	up
Rnpepl1	6-month-AD-unique	2.70561	0.0001	up
AU019823	6-month-AD-unique	2.33628	0.0001	up
Pde7b	6-month-AD-unique	2.40327	0.0001	up
Obsl1	6-month-AD-unique	2.02266	0.0001	up
Epha4	6-month-AD-unique	3.61589	0.0001	up
Igf2bp3	6-month-AD-unique	3.15866	0.0001	up
Polr2j	6-month-AD-unique	3.54967	0.0001	up
Polr2c	6-month-AD-unique	2.27997	0.0001	up
Sfrp1	6-month-AD-unique	2.92853	0.0001	up
Agpat6	6-month-AD-unique	2.64463	0.0001	up
Abhd4	6-month-AD-unique	2.25298	0.0001	up
Arhgap24	6-month-AD-unique	2.61275	0.0001	up
Tmem200a	6-month-AD-unique	2.61902	0.0001	up
Adam12	6-month-AD-unique	2.82443	0.0001	up
Rxrg	6-month-AD-unique	2.7761	0.0001	up
Chst11	6-month-AD-unique	4.48285	0.0001	up
Tmem104	6-month-AD-unique	2.35332	0.0001	up
Zbtb39	6-month-AD-unique	3.86162	0.0001	up
Eml6	6-month-AD-unique	2.65611	0.0001	up
Chd8	6-month-AD-unique	3.52231	0.0001	up
Scly	6-month-AD-unique	2.57693	0.0001	up
1500035N22Rik	6-month-AD-unique	5.499	0.0001	up
Kcnn1	6-month-AD-unique	2.02266	0.0001	up
Inca1	6-month-AD-unique	2.63072	0.0001	up
Calr	6-month-AD-unique	3.41323	0.0001	up
Trmt1	6-month-AD-unique	2.01792	0.0001	up
Adam23	6-month-AD-unique	2.56641	0.0001	up
Tnrc6a	6-month-AD-unique	3.43696	0.0001	up
Psme3	6-month-AD-unique	2.25096	0.0001	up
Myadm	6-month-AD-unique	1.89012	0.0001	up
Nt5dc2	6-month-AD-unique	2.81694	0.0001	up
Sap30bp	6-month-AD-unique	3.67167	0.0001	up
Crkl	6-month-AD-unique	2.03914	0.0001	up
Rhoc	6-month-AD-unique	3.26704	0.0001	up
Wdr66	6-month-AD-unique	2.41954	0.0001	up
Nprl3	6-month-AD-unique	2.31325	0.0001	up
Xbp1	6-month-AD-unique	2.32481	0.0001	up
Tbc1d25	6-month-AD-unique	2.31421	0.0001	up
Pds5b	6-month-AD-unique	2.6523	0.0001	up
Ehbp1l1	6-month-AD-unique	2.852	0.0001	up
Zbtb40	6-month-AD-unique	2.9241	0.0001	up
Svip	6-month-AD-unique	4.21075	0.0001	up
Pprc1	6-month-AD-unique	2.57612	0.0001	up
Enthd2	6-month-AD-unique	2.46554	0.0001	up
Lgals9	6-month-AD-unique	2.44978	0.0001	up
Brap	6-month-AD-unique	2.21101	0.0001	up
Tmem178b	6-month-AD-unique	2.86196	0.0001	up
Ppil6	6-month-AD-unique	3.38128	0.0001	up
Mul1	6-month-AD-unique	2.43652	0.0001	up
Mcu	6-month-AD-unique	2.01792	0.0001	up
Cd44	6-month-AD-unique	2.67506	0.0001	up
Ldlrad3	6-month-AD-unique	2.81762	0.0001	up
Hist1h2ac	6-month-AD-unique	3.97422	0.0001	up
Gmppb	6-month-AD-unique	2.66751	0.0001	up
Apoo	6-month-AD-unique	2.41864	0.0001	up
Sbds	6-month-AD-unique	2.37202	0.0001	up
Ripk2	6-month-AD-unique	2.32289	0.0001	up
Atf2	6-month-AD-unique	3.07724	0.0001	up
Fads1	6-month-AD-unique	2.66978	0.0001	up
Hcn3	6-month-AD-unique	2.91711	0.0001	up
Snx12	6-month-AD-unique	2.83862	0.0001	up
Myh9	6-month-AD-unique	2.45593	0.0001	up
Mpst	6-month-AD-unique	2.48371	0.0001	up
Ate1	6-month-AD-unique	3.71699	0.0001	up
Bzw2	6-month-AD-unique	2.76483	0.0001	up
Trim12c	6-month-AD-unique	2.94298	0.0001	up
Ppib	6-month-AD-unique	2.62683	0.0001	up
Acsl4	6-month-AD-unique	2.64923	0.0001	up
Tbc1d14	6-month-AD-unique	2.81352	0.0001	up
Ubac2	6-month-AD-unique	2.88101	0.0001	up
Btrc	6-month-AD-unique	2.88166	0.0001	up
C2cd5	6-month-AD-unique	3.41052	0.0001	up
Ltbr	6-month-AD-unique	2.33056	0.0001	up
Gm15440	6-month-AD-unique	2.51854	0.0001	up
Spock3	6-month-AD-unique	2.89012	0.0001	up
Lnx1	6-month-AD-unique	2.44537	0.0001	up
Sncaip	6-month-AD-unique	2.52105	0.0001	up
Ankrd40	6-month-AD-unique	4.28762	0.0001	up
Dusp3	6-month-AD-unique	2.81694	0.0001	up
C1ra	6-month-AD-unique	2.75916	0.0001	up
Ptdss1	6-month-AD-unique	2.79494	0.0001	up
Grid2ip	6-month-AD-unique	2.37295	0.0001	up
Gm867	6-month-AD-unique	3.31759	0.0001	up
Braf	6-month-AD-unique	2.23061	0.0001	up
St6galnac5	6-month-AD-unique	5.24387	0.0001	up
Zzz3	6-month-AD-unique	2.94111	0.0001	up
Mfsd7c	6-month-AD-unique	2.58175	0.0001	up
Adamts10	6-month-AD-unique	2.12653	0.0001	up
Luzp2	6-month-AD-unique	1.98063	0.0001	up
Rexo2	6-month-AD-unique	2.48714	0.0001	up
Myl12b	6-month-AD-unique	2.95482	0.0001	up
Zfp84	6-month-AD-unique	2.91265	0.0001	up
Sox1	6-month-AD-unique	2.69599	0.0001	up
A230065N10Rik	6-month-AD-unique	2.84532	0.0001	up
Stard5	6-month-AD-unique	2.45066	0.0001	up
Hdhd2	6-month-AD-unique	2.03562	0.0001	up
Cc2d1b	6-month-AD-unique	2.27501	0.0001	up
Pgap3	6-month-AD-unique	2.02975	0.0001	up
Tuba4a	6-month-AD-unique	4.37202	0.0001	up
Ttll4	6-month-AD-unique	2.43652	0.0001	up
Abca7	6-month-AD-unique	2.81352	0.0001	up
Vtn	6-month-AD-unique	2.62683	0.0001	up
Pcdhb2	6-month-AD-unique	2.4285	0.0001	up
Pcdhb20	6-month-AD-unique	3.03034	0.0001	up
AI593442	6-month-AD-unique	3.06523	0.0001	up
Ptpn13	6-month-AD-unique	2.42044	0.0001	up
Lrrc28	6-month-AD-unique	2.86658	0.0001	up
Sfxn5	6-month-AD-unique	2.42761	0.0001	up
Chd3	6-month-AD-unique	2.0612	0.0001	up
Chac1	6-month-AD-unique	2.84331	0.0001	up
Errfi1	6-month-AD-unique	2.22548	0.0001	up
Commd3	6-month-AD-unique	2.57046	0.0001	up
Ston1	6-month-AD-unique	2.63691	0.0001	up
Specc1l	6-month-AD-unique	3.57773	0.0001	up
Abi1	6-month-AD-unique	3.58215	0.0001	up
Nrarp	6-month-AD-unique	2.8413	0.0001	up
Gata2	6-month-AD-unique	2.62838	0.0001	up
Ube2l3	6-month-AD-unique	2.86592	0.0001	up
Ydjc	6-month-AD-unique	3.51138	0.0001	up
Nr4a3	6-month-AD-unique	3.67957	0.0001	up
Smarce1	6-month-AD-unique	2.55908	0.0001	up
Elp4	6-month-AD-unique	2.4489	0.0001	up

## Sheet: 6M-downregulated ac4C mRNA
GeneName	Group	log2（FC）	adj-p	regulation
Zbtb22	6-month-AD-absent	-2.01555	0.0001	down
Klc4	6-month-AD-absent	-3.22497	0.0001	down
Afap1	6-month-AD-absent	-1.94486	0.0001	down
Vps18	6-month-AD-absent	-1.42223	0.0001	down
Mta2	6-month-AD-absent	-2.18903	0.0001	down
Vti1a	6-month-AD-absent	-3.14023	0.0001	down
Agtpbp1	6-month-AD-absent	-2.60407	0.0001	down
Actr3	6-month-AD-absent	-1.89659	0.0001	down
Dcp1b	6-month-AD-absent	-2.32	0.0001	down
Hsd17b4	6-month-AD-absent	-2.05427	0.0001	down
Aldh7a1	6-month-AD-absent	-2.08633	0.0001	down
Irak1bp1	6-month-AD-absent	-2.35426	0.0001	down
Fbxo9	6-month-AD-absent	-3.54967	0.0001	down
Sumo3	6-month-AD-absent	-4.0948	0.0001	down
Arl2bp	6-month-AD-absent	-2.16564	0.0001	down
Frat2	6-month-AD-absent	-1.45593	0.0001	down
Rbms3	6-month-AD-absent	-3.43029	0.0001	down
Hhip	6-month-AD-absent	-1.92726	0.0001	down
Ncoa3	6-month-AD-absent	-1.96594	0.0001	down
Pdcd5	6-month-AD-absent	-2.32481	0.0001	down
Dap3	6-month-AD-absent	-3.14241	0.0001	down
Cacnb4	6-month-AD-absent	-2.61039	0.0001	down
Mmp16	6-month-AD-absent	-2.67582	0.0001	down
Tubgcp2	6-month-AD-absent	-2.46815	0.0001	down
Cd74	6-month-AD-absent	-1.96224	0.0001	down
Gpatch2	6-month-AD-absent	-1.90689	0.0001	down
Hvcn1	6-month-AD-absent	-2.46815	0.0001	down
Klhl35	6-month-AD-absent	-2.65916	0.0001	down
Arhgap42	6-month-AD-absent	-2.05543	0.0001	down
Cyyr1	6-month-AD-absent	-1.68407	0.0001	down
A830035O19Rik	6-month-AD-absent	-2.54514	0.0001	down
Pxdc1	6-month-AD-absent	-2.48457	0.0001	down
Otud3	6-month-AD-absent	-2.09311	0.0001	down
Scn4b	6-month-AD-absent	-1.99035	0.0001	down
Dcbld2	6-month-AD-absent	-1.84666	0.0001	down
Tbc1d23	6-month-AD-absent	-3.9997	0.0001	down
Tgfbrap1	6-month-AD-absent	-2.35896	0.0001	down
Cdc42bpg	6-month-AD-absent	-2.25298	0.0001	down
Rnf168	6-month-AD-absent	-2.08859	0.0001	down
Polrmt	6-month-AD-absent	-2.04614	0.0001	down
Mettl7a1	6-month-AD-absent	-2.53854	0.0001	down
Flt3	6-month-AD-absent	-3.38221	0.0001	down
Adss	6-month-AD-absent	-2.82239	0.0001	down
Ccdc176	6-month-AD-absent	-2.57289	0.0001	down
Grip2	6-month-AD-absent	-1.73552	0.0001	down
Ptpn3	6-month-AD-absent	-2.51349	0.0001	down
Rilpl2	6-month-AD-absent	-2.256	0.0001	down
Klhl17	6-month-AD-absent	-2.43918	0.0001	down
Eef1d	6-month-AD-absent	-2.276	0.0001	down
Dis3l	6-month-AD-absent	-2.82443	0.0001	down
Ncl	6-month-AD-absent	-1.96224	0.0001	down
Elmod1	6-month-AD-absent	-2.20581	0.0001	down
Fermt2	6-month-AD-absent	-1.67054	0.0001	down
Kcna6	6-month-AD-absent	-2.1177	0.0001	down
Usp48	6-month-AD-absent	-2.26203	0.0001	down
Efhd2	6-month-AD-absent	-3.8015	0.0001	down
Dnal4	6-month-AD-absent	-2.32769	0.0001	down
Tcerg1l	6-month-AD-absent	-2.30159	0.0001	down
Slc38a6	6-month-AD-absent	-2.84398	0.0001	down
4930597O21Rik	6-month-AD-absent	-2.24082	0.0001	down
Cdc73	6-month-AD-absent	-2.14731	0.0001	down
Edem3	6-month-AD-absent	-2.53522	0.0001	down
Fam73a	6-month-AD-absent	-2.63846	0.0001	down
1810043H04Rik	6-month-AD-absent	-2.20789	0.0001	down
Atf1	6-month-AD-absent	-1.56884	0.0001	down
Cntn3	6-month-AD-absent	-2.25701	0.0001	down
Osbpl6	6-month-AD-absent	-1.74846	0.0001	down
Chmp6	6-month-AD-absent	-2.19535	0.0001	down
Arhgef9	6-month-AD-absent	-1.96224	0.0001	down
Tom1l1	6-month-AD-absent	-1.61824	0.0001	down
Lurap1l	6-month-AD-absent	-1.6584	0.0001	down
Mrpl20	6-month-AD-absent	-1.9988	0.0001	down
Lonp1	6-month-AD-absent	-2.91966	0.0001	down
Tfb2m	6-month-AD-absent	-2.34009	0.0001	down
Sart1	6-month-AD-absent	-2.48457	0.0001	down
Oaf	6-month-AD-absent	-1.98914	0.0001	down
Cisd1	6-month-AD-absent	-2.22342	0.0001	down
Srsf10	6-month-AD-absent	-2.39232	0.0001	down
Lypla2	6-month-AD-absent	-2.25902	0.0001	down
Gtf3c3	6-month-AD-absent	-3.38819	0.0001	down
Ptpn11	6-month-AD-absent	-2.43652	0.0001	down
Myo5a	6-month-AD-absent	-2.6151	0.0001	down
Rin1	6-month-AD-absent	-2.774	0.0001	down
Smndc1	6-month-AD-absent	-2.48113	0.0001	down
9030025P20Rik	6-month-AD-absent	-3.62449	0.0001	down
Pi4k2a	6-month-AD-absent	-2.38313	0.0001	down
Mapkap1	6-month-AD-absent	-2.10322	0.0001	down
Med19	6-month-AD-absent	-2.64232	0.0001	down
Aspscr1	6-month-AD-absent	-2.28688	0.0001	down
Stra13	6-month-AD-absent	-2.46902	0.0001	down
Rgs14	6-month-AD-absent	-2.07838	0.0001	down
Ddx41	6-month-AD-absent	-2.01316	0.0001	down
Sertm1	6-month-AD-absent	-2.51265	0.0001	down
Thrap3	6-month-AD-absent	-2.34388	0.0001	down
Acaca	6-month-AD-absent	-2.49228	0.0001	down
Daglb	6-month-AD-absent	-2.59932	0.0001	down
Bzrap1	6-month-AD-absent	-2.14948	0.0001	down
Slc22a23	6-month-AD-absent	-3.07211	0.0001	down
Chrm4	6-month-AD-absent	-1.73408	0.0001	down
Rnd2	6-month-AD-absent	-2.23471	0.0001	down
Kat7	6-month-AD-absent	-2.90689	0.0001	down
Pigz	6-month-AD-absent	-2.27202	0.0001	down
Brd8	6-month-AD-absent	-1.72683	0.0001	down
Sppl3	6-month-AD-absent	-3.29327	0.0001	down
4933427D14Rik	6-month-AD-absent	-3.18057	0.0001	down
Spns2	6-month-AD-absent	-2.21309	0.0001	down
Plac9b	6-month-AD-absent	-4.0018	0.0001	down
Nck2	6-month-AD-absent	-2.61902	0.0001	down
Zranb2	6-month-AD-absent	-1.47335	0.0001	down
Myo6	6-month-AD-absent	-2.01197	0.0001	down
Cpt1c	6-month-AD-absent	-1.52273	0.0001	down
Mesdc2	6-month-AD-absent	-2.3084	0.0001	down
Vps37b	6-month-AD-absent	-3.52982	0.0001	down
Dnajb2	6-month-AD-absent	-1.77118	0.0001	down
Synj2bp	6-month-AD-absent	-2.75417	0.0001	down
Mfsd4	6-month-AD-absent	-1.9988	0.0001	down
Tmx1	6-month-AD-absent	-2.64	0.0001	down
Sstr1	6-month-AD-absent	-2.08179	0.0001	down
Sc5d	6-month-AD-absent	-2.32385	0.0001	down
Gpalpp1	6-month-AD-absent	-1.89789	0.0001	down
Scyl1	6-month-AD-absent	-2.94486	0.0001	down
Prkcsh	6-month-AD-absent	-4.39483	0.0001	down
Cyth2	6-month-AD-absent	-1.95853	0.0001	down
Fgfr1	6-month-AD-absent	-4.55847	0.0001	down
Pcf11	6-month-AD-absent	-1.75987	0.0001	down
Ptges3	6-month-AD-absent	-3.7481	0.0001	down
Ikbkap	6-month-AD-absent	-2.47854	0.0001	down
Ache	6-month-AD-absent	-2.56397	0.0001	down
1700047I17Rik2	6-month-AD-absent	-3.70892	0.0001	down
Prkar2a	6-month-AD-absent	-2.38773	0.0001	down
Ankmy2	6-month-AD-absent	-1.57854	0.0001	down
Dgkb	6-month-AD-absent	-1.53771	0.0001	down
Ift46	6-month-AD-absent	-1.75132	0.0001	down
Cep63	6-month-AD-absent	-2.34672	0.0001	down
Pitpnm1	6-month-AD-absent	-2.54597	0.0001	down
Dok7	6-month-AD-absent	-1.80185	0.0001	down
Ift43	6-month-AD-absent	-2.40871	0.0001	down
Suds3	6-month-AD-absent	-2.18269	0.0001	down
Tars2	6-month-AD-absent	-1.74129	0.0001	down
2200002D01Rik	6-month-AD-absent	-2.49825	0.0001	down
Psmd8	6-month-AD-absent	-2.35238	0.0001	down
Mat2b	6-month-AD-absent	-1.95482	0.0001	down
2700081O15Rik	6-month-AD-absent	-2.73552	0.0001	down
Tmem9	6-month-AD-absent	-2.30646	0.0001	down
Hagh	6-month-AD-absent	-2.58656	0.0001	down
Polr3g	6-month-AD-absent	-2.54844	0.0001	down
Zcchc9	6-month-AD-absent	-1.97575	0.0001	down
Ankrd63	6-month-AD-absent	-2.56316	0.0001	down
Gjc2	6-month-AD-absent	-2.84331	0.0001	down
Kat6a	6-month-AD-absent	-2.16242	0.0001	down
H2afy	6-month-AD-absent	-2.28392	0.0001	down
Rngtt	6-month-AD-absent	-2.1375	0.0001	down
Pdgfa	6-month-AD-absent	-2.6009	0.0001	down
Ccdc91	6-month-AD-absent	-1.84933	0.0001	down
Stat2	6-month-AD-absent	-2.05889	0.0001	down
Carkd	6-month-AD-absent	-1.85333	0.0001	down
Faxc	6-month-AD-absent	-1.84666	0.0001	down
Kcnb2	6-month-AD-absent	-2.41684	0.0001	down
Mbp	6-month-AD-absent	-1.93483	0.0001	down
Pde1a	6-month-AD-absent	-2.28491	0.0001	down
Kif3a	6-month-AD-absent	-1.96347	0.0001	down
4922501C03Rik	6-month-AD-absent	-3.35097	0.0001	down
Fcer2a	6-month-AD-absent	-2.666	0.0001	down
AW549877	6-month-AD-absent	-2.04847	0.0001	down
Trps1	6-month-AD-absent	-2.27898	0.0001	down
Enkd1	6-month-AD-absent	-1.45768	0.0001	down
Agfg1	6-month-AD-absent	-2.75417	0.0001	down
Fam19a2	6-month-AD-absent	-2.20893	0.0001	down
Sepw1	6-month-AD-absent	-2.76695	0.0001	down
Tomm34	6-month-AD-absent	-2.39598	0.0001	down
Sys1	6-month-AD-absent	-2.19954	0.0001	down
Drp2	6-month-AD-absent	-2.11991	0.0001	down
Pgam5	6-month-AD-absent	-2.48113	0.0001	down
Fgfrl1	6-month-AD-absent	-2.61275	0.0001	down
Cort	6-month-AD-absent	-2.43296	0.0001	down
Fam101a	6-month-AD-absent	-1.7852	0.0001	down
Slc25a28	6-month-AD-absent	-2.48113	0.0001	down
Fam3c	6-month-AD-absent	-2.1592	0.0001	down
Thsd7a	6-month-AD-absent	-2.33438	0.0001	down
Trib2	6-month-AD-absent	-2.03914	0.0001	down
Tmem64	6-month-AD-absent	-2.42582	0.0001	down
Gm6665	6-month-AD-absent	-3.07724	0.0001	down
Sf3b5	6-month-AD-absent	-2.49228	0.0001	down
Hap1	6-month-AD-absent	-3.23164	0.0001	down
Naa16	6-month-AD-absent	-2.82511	0.0001	down
Ampd2	6-month-AD-absent	-2.12102	0.0001	down
Crk	6-month-AD-absent	-2.3599	0.0001	down
Rnd1	6-month-AD-absent	-1.56884	0.0001	down
Cmtm5	6-month-AD-absent	-2.09085	0.0001	down
Bop1	6-month-AD-absent	-2.31131	0.0001	down
Ahsa2	6-month-AD-absent	-2.57531	0.0001	down
Cstb	6-month-AD-absent	-2.15597	0.0001	down
Gm10146	6-month-AD-absent	-2.71736	0.0001	down
2310047M10Rik	6-month-AD-absent	-2.10098	0.0001	down
Extl1	6-month-AD-absent	-2.19114	0.0001	down
Hectd1	6-month-AD-absent	-2.5599	0.0001	down
Zfp853	6-month-AD-absent	-3.02739	0.0001	down
Morf4l1	6-month-AD-absent	-2.36923	0.0001	down
Gm8226	6-month-AD-absent	-1.56397	0.0001	down
Rrp1b	6-month-AD-absent	-1.42223	0.0001	down
Inpp4a	6-month-AD-absent	-1.75275	0.0001	down
Nsmf	6-month-AD-absent	-2.5509	0.0001	down
Gad2	6-month-AD-absent	-2.07496	0.0001	down
Isy1	6-month-AD-absent	-1.98429	0.0001	down
Sec61a1	6-month-AD-absent	-2.04148	0.0001	down
B4galt4	6-month-AD-absent	-1.85732	0.0001	down
Sox8	6-month-AD-absent	-2.78799	0.0001	down
Prkrip1	6-month-AD-absent	-1.94611	0.0001	down
Rnf150	6-month-AD-absent	-2.08972	0.0001	down
Dennd4a	6-month-AD-absent	-2.18269	0.0001	down
Tyw1	6-month-AD-absent	-2.41233	0.0001	down
Egfem1	6-month-AD-absent	-2.17099	0.0001	down
Ncoa7	6-month-AD-absent	-1.69004	0.0001	down
Plod3	6-month-AD-absent	-2.53854	0.0001	down
Gnl1	6-month-AD-absent	-2.03328	0.0001	down
Klhl15	6-month-AD-absent	-1.92347	0.0001	down
Flna	6-month-AD-absent	-1.66448	0.0001	down
Dlg3	6-month-AD-absent	-1.41864	0.0001	down
Dhx33	6-month-AD-absent	-2.05543	0.0001	down
Ift88	6-month-AD-absent	-2.04264	0.0001	down
Cdadc1	6-month-AD-absent	-3.49014	0.0001	down
Ankrd52	6-month-AD-absent	-2.5025	0.0001	down
C1qb	6-month-AD-absent	-1.93357	0.0001	down
Agps	6-month-AD-absent	-2.1592	0.0001	down
Rspo2	6-month-AD-absent	-2.11437	0.0001	down
Acsl6	6-month-AD-absent	-1.49399	0.0001	down
Slc38a9	6-month-AD-absent	-1.87578	0.0001	down
Zyx	6-month-AD-absent	-1.91456	0.0001	down
Aars2	6-month-AD-absent	-2.06924	0.0001	down
Ddo	6-month-AD-absent	-3.92505	0.0001	down
Pwp2	6-month-AD-absent	-2.11548	0.0001	down
Kcna4	6-month-AD-absent	-1.98671	0.0001	down
Tsg101	6-month-AD-absent	-1.91456	0.0001	down
Kdm4a	6-month-AD-absent	-2.38405	0.0001	down
Npdc1	6-month-AD-absent	-2.44537	0.0001	down
Cxcl14	6-month-AD-absent	-2.42582	0.0001	down
Ubxn2a	6-month-AD-absent	-2.11214	0.0001	down
Rc3h1	6-month-AD-absent	-1.42044	0.0001	down
Fbxw11	6-month-AD-absent	-2.82443	0.0001	down
Zzef1	6-month-AD-absent	-2.16457	0.0001	down
6030419C18Rik	6-month-AD-absent	-3.63343	0.0001	down
Gopc	6-month-AD-absent	-2.89077	0.0001	down
Ehmt2	6-month-AD-absent	-4.46096	0.0001	down
Cog6	6-month-AD-absent	-1.97453	0.0001	down
Ctsd	6-month-AD-absent	-1.33914	0.0001	down
Npr3	6-month-AD-absent	-1.92726	0.0001	down
Zfp791	6-month-AD-absent	-7.9256	0.0001	down
Mcm9	6-month-AD-absent	-2.44537	0.0001	down
Snx24	6-month-AD-absent	-1.89918	0.0001	down
Syt10	6-month-AD-absent	-1.70929	0.0001	down
Scfd2	6-month-AD-absent	-1.93483	0.0001	down
Ctns	6-month-AD-absent	-2.24793	0.0001	down
Emd	6-month-AD-absent	-1.4974	0.0001	down
Asxl1	6-month-AD-absent	-2.08972	0.0001	down
Glrx2	6-month-AD-absent	-3.06924	0.0001	down
Espn	6-month-AD-absent	-2.79632	0.0001	down
Atxn7l2	6-month-AD-absent	-3.27451	0.0001	down
Tbcd	6-month-AD-absent	-3.05889	0.0001	down
Cic	6-month-AD-absent	-3.96162	0.0001	down
Chka	6-month-AD-absent	-3.07667	0.0001	down
Xpr1	6-month-AD-absent	-2.05543	0.0001	down
Kin	6-month-AD-absent	-1.6198	0.0001	down
Tax1bp1	6-month-AD-absent	-1.70782	0.0001	down
Ccser2	6-month-AD-absent	-2.80804	0.0001	down
Gpr137c	6-month-AD-absent	-2.7456	0.0001	down
Sub1	6-month-AD-absent	-2.1375	0.0001	down
Mga	6-month-AD-absent	-1.9988	0.0001	down
Nsun7	6-month-AD-absent	-1.7627	0.0001	down
Suz12	6-month-AD-absent	-1.83188	0.0001	down
Zscan2	6-month-AD-absent	-2.60011	0.0001	down
Adcyap1r1	6-month-AD-absent	-2.59056	0.0001	down
Tcta	6-month-AD-absent	-1.94735	0.0001	down
Sept11	6-month-AD-absent	-2.72973	0.0001	down
Penk	6-month-AD-absent	-2.55908	0.0001	down
Btbd17	6-month-AD-absent	-1.83727	0.0001	down
Slc35a2	6-month-AD-absent	-3.97422	0.0001	down
Rbfa	6-month-AD-absent	-2.04264	0.0001	down
Cyb561	6-month-AD-absent	-2.31421	0.0001	down
Usp35	6-month-AD-absent	-4.54329	0.0001	down
Ccdc25	6-month-AD-absent	-1.87578	0.0001	down
Map3k5	6-month-AD-absent	-2.55254	0.0001	down
Hbs1l	6-month-AD-absent	-2.1188	0.0001	down
Nisch	6-month-AD-absent	-3.73191	0.0001	down
Erf	6-month-AD-absent	-4.70192	0.0001	down
Dhx57	6-month-AD-absent	-2.47508	0.0001	down
Dohh	6-month-AD-absent	-2.47249	0.0001	down
Ndufa10	6-month-AD-absent	-2.18269	0.0001	down
Kctd15	6-month-AD-absent	-2.87119	0.0001	down
Nsmce4a	6-month-AD-absent	-2.20268	0.0001	down
Tpm4	6-month-AD-absent	-1.92853	0.0001	down
1810049J17Rik	6-month-AD-absent	-2.94048	0.0001	down
Katnal1	6-month-AD-absent	-2.1635	0.0001	down
Zfp9	6-month-AD-absent	-2.0048	0.0001	down
Asxl3	6-month-AD-absent	-2.37759	0.0001	down
Nol4	6-month-AD-absent	-2.05658	0.0001	down
Srm	6-month-AD-absent	-1.71076	0.0001	down
Camk1	6-month-AD-absent	-2.22445	0.0001	down
Myl12a	6-month-AD-absent	-1.58336	0.0001	down
Ddah1	6-month-AD-absent	-2.7866	0.0001	down
Fzd3	6-month-AD-absent	-1.94985	0.0001	down
Vps37a	6-month-AD-absent	-1.90945	0.0001	down
Brk1	6-month-AD-absent	-2.06465	0.0001	down
Pgbd5	6-month-AD-absent	-3.18428	0.0001	down
Slc12a2	6-month-AD-absent	-2.16672	0.0001	down
Thada	6-month-AD-absent	-2.85067	0.0001	down
Zcchc24	6-month-AD-absent	-1.99398	0.0001	down
Chrm1	6-month-AD-absent	-2.05889	0.0001	down
Mgrn1	6-month-AD-absent	-2.08972	0.0001	down
Prdm4	6-month-AD-absent	-1.75702	0.0001	down
Syvn1	6-month-AD-absent	-2.60011	0.0001	down
Aig1	6-month-AD-absent	-2.22959	0.0001	down
Sh2d5	6-month-AD-absent	-3.02266	0.0001	down
Minpp1	6-month-AD-absent	-2.6198	0.0001	down
Nr3c2	6-month-AD-absent	-2.22548	0.0001	down
Nemf	6-month-AD-absent	-2.52774	0.0001	down
Ccndbp1	6-month-AD-absent	-1.79216	0.0001	down
Cebpa	6-month-AD-absent	-4.34743	0.0001	down
Klhdc2	6-month-AD-absent	-2.85133	0.0001	down
Prpf39	6-month-AD-absent	-2.31711	0.0001	down
Sox4	6-month-AD-absent	-2.90432	0.0001	down
Ube2o	6-month-AD-absent	-2.25701	0.0001	down
Ak1	6-month-AD-absent	-2.58175	0.0001	down
Lats1	6-month-AD-absent	-1.63382	0.0001	down
Ankrd28	6-month-AD-absent	-1.852	0.0001	down
Osbpl2	6-month-AD-absent	-2.0681	0.0001	down
Dpyd	6-month-AD-absent	-2.28885	0.0001	down
D3Bwg0562e	6-month-AD-absent	-2.99095	0.0001	down
Agl	6-month-AD-absent	-2.26804	0.0001	down
Tomm40	6-month-AD-absent	-2.74488	0.0001	down
Fgfr2	6-month-AD-absent	-1.67356	0.0001	down
Man1a2	6-month-AD-absent	-2.32577	0.0001	down
Sepp1	6-month-AD-absent	-1.3599	0.0001	down
Oxct1	6-month-AD-absent	-2.33724	0.0001	down
Ndrg4	6-month-AD-absent	-4.08037	0.0001	down
Smim11	6-month-AD-absent	-2.0024	0.0001	down
Acot4	6-month-AD-absent	-2.57934	0.0001	down
Cxxc5	6-month-AD-absent	-2.11214	0.0001	down
Cds1	6-month-AD-absent	-2.09424	0.0001	down
Ran	6-month-AD-absent	-1.51602	0.0001	down
Dtnbp1	6-month-AD-absent	-2.3296	0.0001	down
Jarid2	6-month-AD-absent	-1.9386	0.0001	down
Rpl8	6-month-AD-absent	-1.60723	0.0001	down
Polr2l	6-month-AD-absent	-2.06005	0.0001	down
Lmnb1	6-month-AD-absent	-1.82103	0.0001	down
Nenf	6-month-AD-absent	-1.60723	0.0001	down
Cyth1	6-month-AD-absent	-2.50843	0.0001	down
Ldb3	6-month-AD-absent	-1.89271	0.0001	down
Fat3	6-month-AD-absent	-1.80735	0.0001	down
Ddx6	6-month-AD-absent	-2.45681	0.0001	down
Tmem120b	6-month-AD-absent	-3.26103	0.0001	down
Ctss	6-month-AD-absent	-1.61353	0.0001	down
Uros	6-month-AD-absent	-4.68388	0.0001	down
Suv420h1	6-month-AD-absent	-2.3683	0.0001	down
Iars2	6-month-AD-absent	-2.37388	0.0001	down
Rab3gap2	6-month-AD-absent	-2.23368	0.0001	down
Hprt	6-month-AD-absent	-2.42939	0.0001	down
Tesc	6-month-AD-absent	-2.52189	0.0001	down
Zic3	6-month-AD-absent	-2.23777	0.0001	down
Gfpt1	6-month-AD-absent	-2.3084	0.0001	down
Kcnab2	6-month-AD-absent	-2.07496	0.0001	down
Strbp	6-month-AD-absent	-4.28392	0.0001	down
Bicd2	6-month-AD-absent	-3.43073	0.0001	down
Stk32c	6-month-AD-absent	-2.74631	0.0001	down
Fam171a1	6-month-AD-absent	-2.04847	0.0001	down
Impdh1	6-month-AD-absent	-2.69153	0.0001	down
Tmem198	6-month-AD-absent	-3.53024	0.0001	down
Col25a1	6-month-AD-absent	-4.25172	0.0001	down
Ercc2	6-month-AD-absent	-1.61353	0.0001	down
Pmm1	6-month-AD-absent	-2.90175	0.0001	down
Lpcat3	6-month-AD-absent	-1.72973	0.0001	down
Tbc1d9	6-month-AD-absent	-2.29082	0.0001	down
Otud4	6-month-AD-absent	-2.22959	0.0001	down
Top2b	6-month-AD-absent	-3.02503	0.0001	down
Htr5a	6-month-AD-absent	-2.12212	0.0001	down
Gm10430	6-month-AD-absent	-2.54102	0.0001	down
Acap3	6-month-AD-absent	-1.6477	0.0001	down
Sugp2	6-month-AD-absent	-2.09311	0.0001	down
Trub1	6-month-AD-absent	-1.84532	0.0001	down
Zmat2	6-month-AD-absent	-1.93609	0.0001	down
Zdhhc8	6-month-AD-absent	-2.97453	0.0001	down
Egln2	6-month-AD-absent	-1.89789	0.0001	down
Letm2	6-month-AD-absent	-1.69748	0.0001	down
Crebl2	6-month-AD-absent	-2.75773	0.0001	down
Crat	6-month-AD-absent	-1.7754	0.0001	down
Polr2m	6-month-AD-absent	-2.15597	0.0001	down
Sart3	6-month-AD-absent	-2.37944	0.0001	down
Rbm42	6-month-AD-absent	-2.56397	0.0001	down
Nr6a1	6-month-AD-absent	-2.39963	0.0001	down
Dennd1a	6-month-AD-absent	-4.82222	0.0001	down
Vamp4	6-month-AD-absent	-2.01078	0.0001	down
Phf3	6-month-AD-absent	-1.88622	0.0001	down
Hs2st1	6-month-AD-absent	-2.22445	0.0001	down
Gm9970	6-month-AD-absent	-2.67807	0.0001	down
Acta2	6-month-AD-absent	-2.01436	0.0001	down
Igfbp5	6-month-AD-absent	-1.76836	0.0001	down
Snrnp70	6-month-AD-absent	-3.31566	0.0001	down
Reep2	6-month-AD-absent	-1.98671	0.0001	down
Dedd	6-month-AD-absent	-2.86921	0.0001	down
Dcaf8	6-month-AD-absent	-1.87578	0.0001	down
Srsf12	6-month-AD-absent	-2.33819	0.0001	down
Ubxn11	6-month-AD-absent	-3.17526	0.0001	down
Dpy30	6-month-AD-absent	-1.54926	0.0001	down
Tapbp	6-month-AD-absent	-2.8366	0.0001	down
Ercc3	6-month-AD-absent	-1.85997	0.0001	down
Dennd5b	6-month-AD-absent	-2.63304	0.0001	down
Ralgps2	6-month-AD-absent	-2.54844	0.0001	down
Ccdc80	6-month-AD-absent	-2.0368	0.0001	down
Zhx2	6-month-AD-absent	-2.14839	0.0001	down
Fam84b	6-month-AD-absent	-1.77118	0.0001	down
Far1	6-month-AD-absent	-1.92979	0.0001	down
Wdr91	6-month-AD-absent	-2.28491	0.0001	down
Syap1	6-month-AD-absent	-1.88492	0.0001	down
Timm17b	6-month-AD-absent	-1.77259	0.0001	down
Pcsk1n	6-month-AD-absent	-6.18488	0.0001	down
Kcnip2	6-month-AD-absent	-3.09029	0.0001	down
Dpcd	6-month-AD-absent	-2.5509	0.0001	down
Serinc2	6-month-AD-absent	-1.63846	0.0001	down
Mon1b	6-month-AD-absent	-2.43563	0.0001	down
Grin3a	6-month-AD-absent	-2.35332	0.0001	down
Rhoa	6-month-AD-absent	-1.65382	0.0001	down
Camkv	6-month-AD-absent	-2.87971	0.0001	down
Xrcc3	6-month-AD-absent	-1.95358	0.0001	down
Dnajb11	6-month-AD-absent	-2.555	0.0001	down
Ror1	6-month-AD-absent	-2.03445	0.0001	down
Hist2h2ac	6-month-AD-absent	-2.12433	0.0001	down
Kif3b	6-month-AD-absent	-1.6198	0.0001	down
Xpo7	6-month-AD-absent	-2.88232	0.0001	down
B3gat3	6-month-AD-absent	-2.23164	0.0001	down
Hes5	6-month-AD-absent	-2.01555	0.0001	down
Coq9	6-month-AD-absent	-1.7034	0.0001	down
Cckbr	6-month-AD-absent	-1.88101	0.0001	down
Sema4a	6-month-AD-absent	-1.64463	0.0001	down
Cnot8	6-month-AD-absent	-2.48629	0.0001	down
Tubgcp3	6-month-AD-absent	-2.04731	0.0001	down
Flrt2	6-month-AD-absent	-2.75489	0.0001	down
Uqcc2	6-month-AD-absent	-2.41594	0.0001	down
Odf2	6-month-AD-absent	-1.85333	0.0001	down
Slc7a6	6-month-AD-absent	-2.09536	0.0001	down
Set	6-month-AD-absent	-3.76164	0.0001	down
Tubd1	6-month-AD-absent	-1.67205	0.0001	down
Tfdp2	6-month-AD-absent	-2.22445	0.0001	down
Mzt1	6-month-AD-absent	-2.5008	0.0001	down
Efr3a	6-month-AD-absent	-2.37573	0.0001	down
Ap5z1	6-month-AD-absent	-2.53107	0.0001	down
Ipo9	6-month-AD-absent	-2.32097	0.0001	down
Chchd10	6-month-AD-absent	-2.32673	0.0001	down
Pkd1	6-month-AD-absent	-2.72901	0.0001	down
Asb7	6-month-AD-absent	-1.97942	0.0001	down
Arntl	6-month-AD-absent	-3.63807	0.0001	down
Sertad4	6-month-AD-absent	-2.14513	0.0001	down
Gpatch11	6-month-AD-absent	-2.80598	0.0001	down
Erich1	6-month-AD-absent	-2.39048	0.0001	down
Rap2c	6-month-AD-absent	-1.74989	0.0001	down
Vapb	6-month-AD-absent	-1.86526	0.0001	down
Far2	6-month-AD-absent	-1.7137	0.0001	down
Dstn	6-month-AD-absent	-2.64386	0.0001	down
Ube2e3	6-month-AD-absent	-3.0012	0.0001	down
Pdap1	6-month-AD-absent	-3.65306	0.0001	down
Ptcd1	6-month-AD-absent	-1.41504	0.0001	down
Surf6	6-month-AD-absent	-1.89789	0.0001	down
Cttn	6-month-AD-absent	-2.99458	0.0001	down
Tsr2	6-month-AD-absent	-2.26103	0.0001	down
Ednrb	6-month-AD-absent	-1.79909	0.0001	down
Fam212b	6-month-AD-absent	-1.49228	0.0001	down
Rnf20	6-month-AD-absent	-2.29376	0.0001	down
Kif2a	6-month-AD-absent	-2.18057	0.0001	down
Dhx29	6-month-AD-absent	-2.66827	0.0001	down
Sox6	6-month-AD-absent	-1.86658	0.0001	down
Rffl	6-month-AD-absent	-2.26303	0.0001	down
Tmem132e	6-month-AD-absent	-1.8679	0.0001	down
Atg16l1	6-month-AD-absent	-2.18481	0.0001	down
Pou6f2	6-month-AD-absent	-1.77821	0.0001	down
Atad3a	6-month-AD-absent	-1.92979	0.0001	down
Spcs3	6-month-AD-absent	-2.93985	0.0001	down
Kcnq2	6-month-AD-absent	-3.62566	0.0001	down
Iqcd	6-month-AD-absent	-1.98429	0.0001	down
Scd3	6-month-AD-absent	-2.0852	0.0001	down
Arf5	6-month-AD-absent	-2.69822	0.0001	down
B4galnt4	6-month-AD-absent	-2.96717	0.0001	down
Cpsf3	6-month-AD-absent	-1.91839	0.0001	down
Tmem115	6-month-AD-absent	-1.61353	0.0001	down
Gpr17	6-month-AD-absent	-1.87578	0.0001	down
Abca2	6-month-AD-absent	-2.68332	0.0001	down
Kctd10	6-month-AD-absent	-1.99759	0.0001	down
Svop	6-month-AD-absent	-3.18269	0.0001	down
Rab23	6-month-AD-absent	-3.3914	0.0001	down
Tlcd1	6-month-AD-absent	-2.73985	0.0001	down
Ehmt1	6-month-AD-absent	-2.06005	0.0001	down
Tmbim6	6-month-AD-absent	-1.7627	0.0001	down
Lhx9	6-month-AD-absent	-1.95853	0.0001	down
Mylk	6-month-AD-absent	-2.5008	0.0001	down
Dirc2	6-month-AD-absent	-1.89142	0.0001	down
Ap1s1	6-month-AD-absent	-2.79978	0.0001	down
Parp1	6-month-AD-absent	-2.45768	0.0001	down
Flnb	6-month-AD-absent	-2.71955	0.0001	down
Eftud2	6-month-AD-absent	-3.36177	0.0001	down
Hdac5	6-month-AD-absent	-3.37202	0.0001	down
Tada2b	6-month-AD-absent	-2.95915	0.0001	down
Pgpep1	6-month-AD-absent	-1.68855	0.0001	down
Mccc1	6-month-AD-absent	-1.98063	0.0001	down
Micu3	6-month-AD-absent	-2.58095	0.0001	down
Tusc3	6-month-AD-absent	-1.71516	0.0001	down
Mfap1a	6-month-AD-absent	-2.0681	0.0001	down
Tspan9	6-month-AD-absent	-1.79355	0.0001	down
Trp53	6-month-AD-absent	-2.05658	0.0001	down
Patz1	6-month-AD-absent	-1.7866	0.0001	down
Tbc1d19	6-month-AD-absent	-2.34577	0.0001	down
Srek1	6-month-AD-absent	-2.15489	0.0001	down
Tomm20	6-month-AD-absent	-2.31325	0.0001	down
Ntn3	6-month-AD-absent	-1.54102	0.0001	down
Zcchc3	6-month-AD-absent	-2.01555	0.0001	down
Stk11	6-month-AD-absent	-1.8101	0.0001	down
Cd72	6-month-AD-absent	-3.82103	0.0001	down
Ccl21a	6-month-AD-absent	-3.53978	0.0001	down
Ubac1	6-month-AD-absent	-2.41143	0.0001	down
Ppm1g	6-month-AD-absent	-2.43563	0.0001	down
Alcam	6-month-AD-absent	-3.72247	0.0001	down
Pum2	6-month-AD-absent	-2.74129	0.0001	down
2810032G03Rik	6-month-AD-absent	-3.71589	0.0001	down
Atad2b	6-month-AD-absent	-1.88622	0.0001	down
Clcn3	6-month-AD-absent	-1.88362	0.0001	down
Larp6	6-month-AD-absent	-3.31034	0.0001	down
Zfp524	6-month-AD-absent	-1.97331	0.0001	down
Rsph4a	6-month-AD-absent	-1.82239	0.0001	down
Mpp3	6-month-AD-absent	-1.73118	0.0001	down
3632451O06Rik	6-month-AD-absent	-1.92726	0.0001	down
Arhgef40	6-month-AD-absent	-1.86526	0.0001	down
Pabpc4	6-month-AD-absent	-2.88166	0.0001	down
Metap1d	6-month-AD-absent	-2.09761	0.0001	down
Rab22a	6-month-AD-absent	-2.43385	0.0001	down
Aggf1	6-month-AD-absent	-1.87184	0.0001	down
Prr5	6-month-AD-absent	-2.03092	0.0001	down
Slc37a3	6-month-AD-absent	-2.22754	0.0001	down
Lrrc73	6-month-AD-absent	-2.52523	0.0001	down
Nipsnap1	6-month-AD-absent	-2.27003	0.0001	down
Esf1	6-month-AD-absent	-2.42044	0.0001	down
Plekho1	6-month-AD-absent	-2.21412	0.0001	down
Dnah1	6-month-AD-absent	-2.59932	0.0001	down
Plxnb2	6-month-AD-absent	-1.80598	0.0001	down
Kctd8	6-month-AD-absent	-2.51265	0.0001	down
Fbl	6-month-AD-absent	-1.84532	0.0001	down
Sacs	6-month-AD-absent	-2.17526	0.0001	down
Aftph	6-month-AD-absent	-2.44714	0.0001	down
9930021J03Rik	6-month-AD-absent	-3.03562	0.0001	down
Gtf3c5	6-month-AD-absent	-2.61746	0.0001	down
Lsm11	6-month-AD-absent	-2.06465	0.0001	down
Nfkbil1	6-month-AD-absent	-2.65764	0.0001	down
Ctdp1	6-month-AD-absent	-2.07039	0.0001	down
Rpp25	6-month-AD-absent	-1.81558	0.0001	down
Banp	6-month-AD-absent	-1.8784	0.0001	down
Trappc3	6-month-AD-absent	-2.53356	0.0001	down
Cct4	6-month-AD-absent	-1.9782	0.0001	down
Slc6a7	6-month-AD-absent	-2.44272	0.0001	down
Prpf31	6-month-AD-absent	-1.92473	0.0001	down
Elf2	6-month-AD-absent	-1.83862	0.0001	down
Prps2	6-month-AD-absent	-1.82239	0.0001	down
Ranbp1	6-month-AD-absent	-2.4533	0.0001	down
Arvcf	6-month-AD-absent	-2.13532	0.0001	down
Trp53rk	6-month-AD-absent	-2.29866	0.0001	down
Arfgef2	6-month-AD-absent	-1.8101	0.0001	down
Dos	6-month-AD-absent	-3.28836	0.0001	down
Zfp692	6-month-AD-absent	-2.62137	0.0001	down
Mut	6-month-AD-absent	-2.89142	0.0001	down
Gm10762	6-month-AD-absent	-3.61667	0.0001	down
Pex5	6-month-AD-absent	-1.44714	0.0001	down
Phb2	6-month-AD-absent	-1.66903	0.0001	down
Gxylt1	6-month-AD-absent	-2.65992	0.0001	down
Acsl3	6-month-AD-absent	-3.1021	0.0001	down
Tpst2	6-month-AD-absent	-1.89271	0.0001	down
Grid2	6-month-AD-absent	-2.56234	0.0001	down
Mettl10	6-month-AD-absent	-2.74057	0.0001	down
Htra1	6-month-AD-absent	-1.73985	0.0001	down
Lrpprc	6-month-AD-absent	-2.40145	0.0001	down
Rfk	6-month-AD-absent	-2.35238	0.0001	down
Actn4	6-month-AD-absent	-1.93609	0.0001	down
Sirt2	6-month-AD-absent	-1.72101	0.0001	down
Socs5	6-month-AD-absent	-2.74846	0.0001	down
Fam104a	6-month-AD-absent	-2.19849	0.0001	down
Med29	6-month-AD-absent	-1.46641	0.0001	down
Wdr17	6-month-AD-absent	-2.5737	0.0001	down
Ncbp1	6-month-AD-absent	-2.18903	0.0001	down
Herc3	6-month-AD-absent	-1.6477	0.0001	down
Mycl	6-month-AD-absent	-2.38221	0.0001	down
Elac2	6-month-AD-absent	-2.12543	0.0001	down
Rnf103	6-month-AD-absent	-2.61275	0.0001	down
Dennd6a	6-month-AD-absent	-3.0948	0.0001	down
Nop14	6-month-AD-absent	-2.69451	0.0001	down
Nagpa	6-month-AD-absent	-4.2755	0.0001	down
Ubtd1	6-month-AD-absent	-2.26303	0.0001	down
C1ql2	6-month-AD-absent	-2.55745	0.0001	down
Gatm	6-month-AD-absent	-2.09873	0.0001	down
Abhd8	6-month-AD-absent	-3.83592	0.0001	down
Fam196a	6-month-AD-absent	-1.32577	0.0001	down
Ccdc65	6-month-AD-absent	-1.64155	0.0001	down
Ppp1r9a	6-month-AD-absent	-1.23061	0.0001	down
Lrrc71	6-month-AD-absent	-2.006	0.0001	down
Zfp467	6-month-AD-absent	-2.97269	0.0001	down
Ralgapb	6-month-AD-absent	-1.58496	0.0001	down
Tmem109	6-month-AD-absent	-2.37851	0.0001	down
Wdfy2	6-month-AD-absent	-2.88036	0.0001	down
Mtmr6	6-month-AD-absent	-1.61196	0.0001	down
Ptprs	6-month-AD-absent	-2.13532	0.0001	down
Evpl	6-month-AD-absent	-1.88492	0.0001	down
Pafah1b2	6-month-AD-absent	-1.31615	0.0001	down
Papolg	6-month-AD-absent	-2.276	0.0001	down
Def8	6-month-AD-absent	-1.84398	0.0001	down
D430042O09Rik	6-month-AD-absent	-1.99759	0.0001	down
Tmc7	6-month-AD-absent	-3.08123	0.0001	down
Pds5a	6-month-AD-absent	-1.81694	0.0001	down
Zbtb7a	6-month-AD-absent	-2.62527	0.0001	down

## Sheet: 3M-upregulated mRNA
gene_id	log2（FC）	adj-p	regulation
ENSMUSG00000068129	6.45693	7.98712e-05	up
ENSMUSG00000004552	5.16519	0.0475021	up
ENSMUSG00000030789	4.5013	0.00305431	up
ENSMUSG00000073489	3.76358	0.0479986	up
ENSMUSG00000034855	3.73295	0.0123487	up
ENSMUSG00000015314	3.40898	0.0412856	up
ENSMUSG00000004707	3.3957	0.0117836	up
ENSMUSG00000018927	3.00473	0.000170784	up
ENSMUSG00000021886	2.87663	0.0392235	up
ENSMUSG00000000682	2.56658	0.00429577	up
ENSMUSG00000026548	2.4946	0.0224902	up
ENSMUSG00000015340	2.3637	0.0187172	up
ENSMUSG00000044468	2.23424	0.0084062	up
ENSMUSG00000043157	2.12396	0.0496123	up
ENSMUSG00000073490	2.1081	0.0466769	up
ENSMUSG00000046805	2.10396	0.000170784	up
ENSMUSG00000040552	2.01239	0.00281953	up
ENSMUSG00000021624	2.00769	0.00221376	up
ENSMUSG00000022876	1.95625	0.0135467	up
ENSMUSG00000022901	1.92823	0.0290217	up
ENSMUSG00000026656	1.92451	0.00281953	up
ENSMUSG00000021423	1.83792	0.000170784	up
ENSMUSG00000054626	1.82119	0.0391601	up
ENSMUSG00000027995	1.81792	0.0391601	up
ENSMUSG00000026395	1.79897	0.00281953	up
ENSMUSG00000032011	1.73076	0.000446487	up
ENSMUSG00000061808	1.73018	0.0394141	up
ENSMUSG00000030579	1.69707	0.00975274	up
ENSMUSG00000060802	1.68646	0.04114	up
ENSMUSG00000038147	1.66358	0.00652192	up
ENSMUSG00000044583	1.65342	0.007057	up
ENSMUSG00000078945	1.64561	0.0166008	up
ENSMUSG00000033880	1.61856	0.000289608	up
ENSMUSG00000022148	1.56464	0.00789037	up
ENSMUSG00000023992	1.51777	0.0161976	up
ENSMUSG00000018774	1.50194	0.00308034	up
ENSMUSG00000029561	1.49059	0.0170753	up
ENSMUSG00000020120	1.41458	0.00305431	up
ENSMUSG00000069516	1.40885	0.0016417	up
ENSMUSG00000038642	1.38899	0.000399874	up
ENSMUSG00000026177	1.37567	0.0282982	up
ENSMUSG00000051439	1.37285	0.0149696	up
ENSMUSG00000030921	1.36416	0.0173505	up
ENSMUSG00000040229	1.3594	0.00305431	up
ENSMUSG00000020932	1.33604	0.000289608	up
ENSMUSG00000000290	1.32219	0.0135467	up
ENSMUSG00000040747	1.25658	0.0135467	up
ENSMUSG00000018654	1.24485	0.00707856	up
ENSMUSG00000024737	1.23066	0.0254822	up
ENSMUSG00000020143	1.20891	0.0161976	up
ENSMUSG00000030798	1.20734	0.0340904	up
ENSMUSG00000059498	1.20525	0.00333225	up
ENSMUSG00000034459	1.20295	0.0427805	up
ENSMUSG00000015950	1.17073	0.0392235	up
ENSMUSG00000004266	1.16402	0.0135467	up
ENSMUSG00000041695	1.14715	0.0249467	up
ENSMUSG00000016256	1.14646	0.00727803	up
ENSMUSG00000031613	1.12912	0.0282982	up
ENSMUSG00000015852	1.12523	0.0226021	up
ENSMUSG00000020399	1.10754	0.0412856	up
ENSMUSG00000025498	1.10495	0.0427805	up
ENSMUSG00000036905	1.09305	0.00727803	up
ENSMUSG00000029925	1.07731	0.04114	up
ENSMUSG00000019122	1.05704	0.0322688	up
ENSMUSG00000004609	1.0509	0.0394141	up
ENSMUSG00000058715	1.04287	0.00803843	up
ENSMUSG00000074896	1.03752	0.0226021	up
ENSMUSG00000032572	1.02167	0.0340277	up
ENSMUSG00000026786	1.01771	0.0254822	up
ENSMUSG00000021665	1.00308	0.0116822	up

## Sheet: 3M-downregulated mRNA
gene_id	log2（FC）	adj-p	regulation
ENSMUSG00000025270	-7.9937	0.0135467	down
ENSMUSG00000069919	-5.99001	0.000170784	down
ENSMUSG00000052305	-5.32368	9.27428e-05	down
ENSMUSG00000073940	-4.7379	0.0412856	down
ENSMUSG00000069917	-4.51345	0.00281953	down
ENSMUSG00000028971	-1.1082	0.0220926	down
ENSMUSG00000029875	-1.05743	0.0322688	down

## Sheet: 6M-upregulated mRNA
gene_id	log2（FC）	adj-p	regulation
ENSMUSG00000000982	5.66235	0.000795067	up
ENSMUSG00000038204	5.52433	0.0258535	up
ENSMUSG00000062593	4.81774	0.0202335	up
ENSMUSG00000063234	4.20276	0.0171617	up
ENSMUSG00000031995	3.87978	0.00558579	up
ENSMUSG00000044811	3.82904	0.00829024	up
ENSMUSG00000044468	3.82564	0.00711251	up
ENSMUSG00000073490	3.74733	0.0202335	up
ENSMUSG00000022218	3.48004	0.0488882	up
ENSMUSG00000026177	3.44155	0.00209755	up
ENSMUSG00000023992	3.24925	0.00288677	up
ENSMUSG00000035208	3.19883	0.0310123	up
ENSMUSG00000030579	3.19333	0.0365806	up
ENSMUSG00000024610	3.14508	0.00205896	up
ENSMUSG00000029561	3.11254	0.0171617	up
ENSMUSG00000074151	3.099	0.00204129	up
ENSMUSG00000030124	2.97664	0.00483371	up
ENSMUSG00000073421	2.94944	0.00739717	up
ENSMUSG00000052142	2.92527	0.00362184	up
ENSMUSG00000018774	2.89547	0.00651974	up
ENSMUSG00000022014	2.85215	0.0171617	up
ENSMUSG00000041515	2.82065	0.00566843	up
ENSMUSG00000031264	2.80692	0.0217224	up
ENSMUSG00000053175	2.7824	0.00322822	up
ENSMUSG00000031662	2.76072	0.0136855	up
ENSMUSG00000024300	2.75616	0.00278499	up
ENSMUSG00000073418	2.74853	0.00205896	up
ENSMUSG00000071203	2.70445	0.0118757	up
ENSMUSG00000078942	2.60505	0.0423691	up
ENSMUSG00000026480	2.58111	0.00174838	up
ENSMUSG00000033880	2.55125	0.0188523	up
ENSMUSG00000069516	2.53989	0.0161007	up
ENSMUSG00000056737	2.53776	0.00651974	up
ENSMUSG00000064267	2.5299	0.00704754	up
ENSMUSG00000042759	2.51752	0.0136855	up
ENSMUSG00000021423	2.51667	0.0310123	up
ENSMUSG00000021624	2.51012	0.0446911	up
ENSMUSG00000058715	2.42453	0.00288677	up
ENSMUSG00000036896	2.38469	0.00209755	up
ENSMUSG00000024737	2.38178	0.00829024	up
ENSMUSG00000022952	2.37117	0.00704754	up
ENSMUSG00000024529	2.35356	0.00739717	up
ENSMUSG00000032122	2.35177	0.013222	up
ENSMUSG00000073411	2.33754	0.00174838	up
ENSMUSG00000031103	2.33037	0.0279643	up
ENSMUSG00000036887	2.31273	0.00205896	up
ENSMUSG00000034792	2.31121	0.00794594	up
ENSMUSG00000020932	2.29957	0.00483371	up
ENSMUSG00000053158	2.2864	0.00182916	up
ENSMUSG00000004266	2.25008	0.0136855	up
ENSMUSG00000032011	2.22327	0.0331122	up
ENSMUSG00000006519	2.19536	0.00593533	up
ENSMUSG00000022831	2.19245	0.00281367	up
ENSMUSG00000035929	2.18482	0.0112024	up
ENSMUSG00000047407	2.18396	0.0311031	up
ENSMUSG00000016256	2.15913	0.0042383	up
ENSMUSG00000018126	2.14803	0.0284006	up
ENSMUSG00000018819	2.13316	0.00651974	up
ENSMUSG00000020143	2.13202	0.00963443	up
ENSMUSG00000031004	2.12846	0.0436328	up
ENSMUSG00000022148	2.09684	0.0279643	up
ENSMUSG00000000290	2.07953	0.0212734	up
ENSMUSG00000029771	2.07325	0.00558579	up
ENSMUSG00000038811	2.0697	0.0321422	up
ENSMUSG00000025017	2.06336	0.0112024	up
ENSMUSG00000018381	2.05579	0.0171617	up
ENSMUSG00000036905	2.04744	0.00739717	up
ENSMUSG00000030798	2.02423	0.0365806	up
ENSMUSG00000059498	2.02157	0.0118757	up
ENSMUSG00000020573	2.00511	0.00406322	up
ENSMUSG00000052160	1.99574	0.00599273	up
ENSMUSG00000032089	1.98317	0.0476051	up
ENSMUSG00000007891	1.95375	0.00362184	up
ENSMUSG00000029816	1.94955	0.00530102	up
ENSMUSG00000034041	1.94843	0.0419888	up
ENSMUSG00000024164	1.94385	0.0221221	up
ENSMUSG00000039377	1.90237	0.0311031	up
ENSMUSG00000020258	1.89615	0.0415025	up
ENSMUSG00000038642	1.88136	0.0416653	up
ENSMUSG00000026786	1.85151	0.0142669	up
ENSMUSG00000024965	1.84387	0.00406322	up
ENSMUSG00000061232	1.84374	0.00288677	up
ENSMUSG00000004609	1.81833	0.0212	up
ENSMUSG00000020101	1.79661	0.00704754	up
ENSMUSG00000026288	1.78456	0.00288424	up
ENSMUSG00000029925	1.76131	0.0279643	up
ENSMUSG00000061132	1.74776	0.0284006	up
ENSMUSG00000032596	1.7222	0.0279643	up
ENSMUSG00000031165	1.71477	0.0391279	up
ENSMUSG00000021091	1.70155	0.00395795	up
ENSMUSG00000051504	1.69805	0.0212734	up
ENSMUSG00000046879	1.68311	0.0163007	up
ENSMUSG00000034708	1.67873	0.00362184	up
ENSMUSG00000036908	1.66381	0.00205896	up
ENSMUSG00000005373	1.6619	0.0383303	up
ENSMUSG00000074622	1.65972	0.0254233	up
ENSMUSG00000063268	1.64837	0.0255558	up
ENSMUSG00000031490	1.62318	0.0284006	up
ENSMUSG00000025492	1.61205	0.00288677	up
ENSMUSG00000028599	1.59256	0.0212734	up
ENSMUSG00000030786	1.58851	0.00288677	up
ENSMUSG00000032440	1.58147	0.00593533	up
ENSMUSG00000002603	1.58101	0.0308294	up
ENSMUSG00000001751	1.57291	0.00362184	up
ENSMUSG00000064358	1.54774	0.000795067	up
ENSMUSG00000042190	1.54191	0.0112024	up
ENSMUSG00000037321	1.53939	0.0365806	up
ENSMUSG00000068699	1.53658	0.00406322	up
ENSMUSG00000048865	1.5357	0.0436284	up
ENSMUSG00000055541	1.5297	0.0446911	up
ENSMUSG00000035697	1.52446	0.0289728	up
ENSMUSG00000052085	1.52165	0.0217224	up
ENSMUSG00000044786	1.52015	0.0107175	up
ENSMUSG00000023249	1.47763	0.0113919	up
ENSMUSG00000018899	1.46513	0.015785	up
ENSMUSG00000030047	1.45688	0.0205863	up
ENSMUSG00000001123	1.45192	0.0217224	up
ENSMUSG00000054520	1.42694	0.0113919	up
ENSMUSG00000027848	1.40446	0.0327917	up
ENSMUSG00000098112	1.38585	0.0310123	up
ENSMUSG00000026728	1.38538	0.000795067	up
ENSMUSG00000025534	1.37533	0.0404937	up
ENSMUSG00000027015	1.3753	0.0289728	up
ENSMUSG00000022488	1.3406	0.0476051	up
ENSMUSG00000030737	1.32861	0.00530102	up
ENSMUSG00000070327	1.27752	0.0343787	up
ENSMUSG00000024013	1.24689	0.0446911	up
ENSMUSG00000000628	1.23842	0.0442522	up
ENSMUSG00000039158	1.21737	0.0171617	up
ENSMUSG00000022817	1.21102	0.0102259	up
ENSMUSG00000048277	1.18384	0.029226	up
ENSMUSG00000031665	1.16065	0.0289728	up
ENSMUSG00000059336	1.13281	0.0442522	up
ENSMUSG00000034330	1.12273	0.0383303	up
ENSMUSG00000005142	1.10528	0.0113919	up
ENSMUSG00000030341	1.0957	0.0171617	up
ENSMUSG00000027947	1.09562	0.0391279	up
ENSMUSG00000024998	1.05466	0.00772312	up
ENSMUSG00000029622	1.05275	0.0212	up
ENSMUSG00000024308	1.03756	0.0181659	up

## Sheet: 6M-downregulated mRNA
gene_id	log2（FC）	adj-p	regulation
ENSMUSG00000024331	-6.33813	0.0488882	down
ENSMUSG00000030559	-4.77946	0.0171617	down
ENSMUSG00000021620	-3.7367	0.023673	down
ENSMUSG00000025283	-2.39404	0.0413035	down
ENSMUSG00000045435	-2.00625	0.0107175	down
ENSMUSG00000070287	-1.65651	0.0181659	down
ENSMUSG00000075229	-1.64275	0.0365806	down
ENSMUSG00000034563	-1.38733	0.0448249	down
ENSMUSG00000034501	-1.24902	0.00829024	down
ENSMUSG00000038530	-1.06849	0.0262377	down
ENSMUSG00000022342	-1.05187	0.0436328	down
